# Supplementary material for: Jasmonate signalling drives time‐of‐day differences in susceptibility of Arabidopsis to the fungal pathogen Botrytis cinerea
Source: Plant J. 2015 Nov 21;84(5):937–48. doi: 10.1111/tpj.13050 (PMC4982060; doi:10.1111/tpj.13050)
Supplement: Supplementary file 9 — Dataset S1. Expression data 18 and 22 hpi after subjective dawn and night inoculations with B. cinerea for genes with consistent expression patterns in previous studies. [file TPJ-84-937-s009.xlsx]

## Sheet: Sheet1
Supplementary Data set 1: Expression data 18 and 22 hpi after subjective dawn and night inoculations with B. cinerea for genes with consistent expression patterns in previous studies. The gene expression ratio (log2) of infected to mock inoculated leaves is shown, along with the previously observed expression profile and gene name where applicable. Green cells indicate upregulation (>=log20.6). T…
AGI	Gene name	Bot:Mock Dawn 18 hpi	Bot:Mock Dawn 22 hpi	Bot:Mock Night 18 hpi	Bot:Mock Night 22 hpi	Previous expression pattern	Literature reference (in addition to Windram et al. 2012)
At5g59820	RHL41	2.01575	2.01645	1.77225	2.4885	Up-regulated	AbuQamar et al. Plant J. 2006 48:28-67
At4g11280	ACS6	2.1236	1.97545	2.31245	2.69765	Up-regulated	"
At1g27730	STZ	2.1684	2.04645	1.91495	2.4775	Up-regulated	"
At3g28210	PMZ	3.1483	3.5251	2.75005	3.9263	Up-regulated	"
At5g47230	ERF5	2.31545	2.59065	2.0584	2.99975	Up-regulated	"
At5g04340	ZAT6	1.9575	1.7769	1.68155	2.35975	Up-regulated	"
At3g15210	ERF4	0.62755	0.69795	0.39105	0.7309	Up-regulated	"
At3g23240	ERF1	3.42645	3.25965	3.5205	4.58325	Up-regulated	"
At4g06746	RAP2.9	2.1409	2.36665	1.29855	2.7674	Up-regulated	"
At2g23320	WRKY15	1.01865	1.1103	1.09105	1.21355	Up-regulated	"
At1g62300	WRKY6	1.02465	1.2092	0.89115	1.26915	Up-regulated	"
At2g31230	ATERF15	1.90345	2.1212	1.45615	2.4745	Up-regulated	"
At4g17490	ATERF6	3.84005	3.4325	2.7522	4.48515	Up-regulated	"
At3g04720	PR4	0.23995	0.4543	0.08855	0.5787	Up-regulated	"
At2g40140	CZF1	1.12755	1.02975	1.03875	1.30355	Up-regulated	"
At5g05730	ASA1	1.0179	1.2378	0.93335	1.12465	Up-regulated	"
At3g16720	ATL2	0.27555	0.57435	0.3228	0.3443	Up-regulated	"
At4g19700	-	0.2294	0.62185	0.0117	0.47245	Up-regulated	Luo et al. 2010 Plant Physiol. 154:1766-82
At2g42360	-	1.09855	1.85415	0.7326	1.62345	Up-regulated	AbuQamar et al. Plant J. 2006 48:28-83
At1g18570	MYB51	1.8953	1.66385	1.57115	1.8267	Up-regulated	"
At5g46350	WRKY8	0.81535	0.8727	0.93825	1.1635	Up-regulated	Chen et al. 2010 MPMI 23:558–565
At4g39780	-	0.8191	0.8805	0.51875	1.2396	Up-regulated	AbuQamar et al. Plant J. 2006 48:28-83
At3g06490	MYB108	3.359	4.3209	2.64615	4.90615	Up-regulated	Mengiste et al. 2003 Plant Cell 15:2551-2565
At4g39030	EDS5	1.64185	1.49965	1.5663	1.76005	Up-regulated	AbuQamar et al. Plant J. 2006 48:28-83
At3g55980	SZF1	1.7156	1.4952	1.8496	2.00495	Up-regulated	"
At4g27470	-	-0.0074	-0.14405	0.09255	-0.1372	Up-regulated	"
At1g06160	ORA59	1.8438	1.66265	1.1388	2.2077	Up-regulated	Pre et al. 2008 Plant Physiol. 147:1347-1357
At1g06180	ATMYB13	0.6481	0.67165	0.7283	0.9234	Up-regulated	AbuQamar et al. Plant J. 2006 48:28-83
At2g31180	MYB14	1.683	1.8728	1.1851	2.71125	Up-regulated	"
At5g47220	ERF2	0.8722	0.6941	0.8654	0.94145	Up-regulated	"
At5g42650	AOS	-0.0911	-0.059	-0.19135	0.0653	Up-regulated	"
