# Supplementary material for: Jasmonate signalling drives time‐of‐day differences in susceptibility of Arabidopsis to the fungal pathogen Botrytis cinerea
Source: Plant J. 2015 Nov 21;84(5):937–48. doi: 10.1111/tpj.13050 (PMC4982060; doi:10.1111/tpj.13050)
Supplement: Supplementary file 10 — Dataset S2. Arabidopsis genes whose expression changes significantly in response to B. cinerea and to the time of day at which inoculation occurred. [file TPJ-84-937-s010.xlsx]

## Sheet: Sheet2
Supplementary Data Set 2: Arabidopsis genes whose expression changes significantly in response to B. cinerea infection and to the time of day inoculation occurred. The expression values are log2 values. The group that the gene was assigned to for Gene Ontology analysis is also indicated. * means that the gene shows a varying response to infection (eg. upregulated at one time point and downregulat…
AGI	Bot_dawn_18	Bot_dawn_22	Mock_dawn_18	Mock_dawn_22	Bot_night_18	Bot_night_22	Mock_night_18	Mock_night_22	Group
AT3G01345	12.7459	13.3951	7.7793	7.78215	8.2774	7.9512	7.85275	7.66225	UPUP18
AT1G43800	11.4523	8.2771	8.20505	10.3717	7.48275	8.57585	9.94735	11.8384	*
AT2G15020	8.7618	6.53305	9.9698	10.8184	5.43555	5.77495	6.35165	7.87905	DOWNUP18
AT4G11290	9.50095	10.7193	7.2551	7.49255	6.77525	10.5446	7.4184	7.85195	UPUP18
AT1G01060	11.5771	11.3746	12.1412	12.9901	8.9078	9.9732	9.29065	10.12	DOWNUP18
AT2G46830	10.3239	10.0326	11.1897	12.2582	8.0244	8.26945	8.457	8.9139	DOWNUP18
AT3G02380	10.4189	9.5263	11.4213	12.4011	8.22125	8.0351	9.06125	9.70475	DOWNUP18
AT3G09600	10.2233	9.99125	10.6349	11.5332	8.0628	9.00705	8.5971	9.90925	DOWNUP18
AT1G64500	12.2171	11.4238	13.0089	13.4916	10.2135	11.05	11.5594	12.5106	DOWNUP18
AT4G10270	8.5961	7.3683	7.6776	7.7757	6.6009	7.3484	7.77005	8.80935	UPUP18
AT3G04290	8.76395	8.1899	6.58685	7.07335	6.85555	6.85105	5.31085	6.6282	UPUP18
AT5G15120	9.5164	9.48175	8.222	7.77205	7.6602	9.1757	8.35455	9.0967	UPUP18
AT1G12940	11.1547	10.9889	10.5929	10.3406	9.31445	9.62645	9.8907	10.8075	UPUP18
AT1G73010	11.3765	12.936	9.44525	9.57125	9.58225	12.192	9.14705	9.73175	UPUP18
AT5G58390	11.077	12.1383	7.8045	8.4402	9.33075	12.1296	7.38145	8.60765	UPUP18
AT3G11480	12.0086	12.8011	9.67915	9.53905	10.2724	12.5405	7.66965	8.66045	UPUP18
AT5G43410	9.75065	12.0458	6.0567	6.42475	8.08325	11.1168	5.44155	5.90225	UPUP18
AT1G67100	9.5816	10.7569	7.91935	7.8778	7.9388	10.4583	7.0728	8.3945	UPUP18
AT1G72260	9.48155	7.8796	8.9909	9.1247	7.8802	7.4996	7.169	9.34455	DOWNUP18
AT2G16060	11.4418	11.0942	10.0195	10.048	9.84375	10.5279	10.1155	10.9802	UPUP18
AT1G06830	9.36925	9.69255	7.3293	6.71755	7.8014	9.1495	6.85545	6.9455	UPUP18
AT5G03555	11.3212	10.5598	12.137	12.4666	9.8111	10.1118	10.9222	11.6499	DOWNUP18
AT2G04039	10.507	9.5624	10.6291	10.9483	9.02705	9.22405	9.59035	10.7833	DOWNUP18
AT3G55110	11.1895	11.53	10.3498	9.8282	9.7779	11.319	8.99655	9.5818	UPUP18
AT2G05915	11.6368	11.5074	11.3756	10.5526	10.237	11.1453	10.5675	10.2194	UPUP18
AT2G41230	11.2633	12.4062	8.91535	8.95165	9.86955	11.8567	8.24095	8.4661	UPUP18
AT5G37260	10.5455	10.3804	11.0634	11.4101	9.16495	9.96625	10.1136	11.6712	DOWNUP18
AT5G61550	8.2772	10.4619	6.95815	7.2878	6.9203	9.7925	6.63315	6.65405	UPUP18
AT4G37925	10.3895	7.7518	10.6456	10.8111	9.0353	7.9962	9.93395	11.1917	DOWNUP18
AT4G12400	10.1361	11.1379	8.0452	8.0273	8.78795	10.6588	8.11185	8.0599	UPUP18
AT4G36850	10.8259	10.2456	8.9652	8.7843	9.53065	10.2499	9.09815	8.6683	UPUP18
AT3G27170	10.7811	10.5333	12.1368	12.264	9.49665	9.29015	10.7874	11.1392	DOWNUP18
AT3G56290	10.0406	8.90025	10.7008	11.0734	8.7873	9.06915	9.46885	10.3744	DOWNUP18
AT3G17609	10.7993	11.366	9.37335	9.8289	9.5554	10.7462	8.16655	8.75585	UPUP18
AT3G21870	6.3802	5.344	7.33285	7.6651	5.1411	5.12465	6.1321	6.98845	DOWNUP18
AT2G47040	5.4346	7.6488	7.46085	5.3762	4.206	4.5624	4.19585	4.3823	*
AT2G41231	13.0319	13.7277	11.0655	11.3088	11.8305	13.3336	10.1452	10.614	UPUP18
AT5G59520	10.8048	8.39675	10.0757	9.90915	9.609	9.7427	9.7877	9.09795	*
AT1G02900	9.5148	10.4838	7.3487	7.3457	8.3231	10.0057	6.78765	7.41365	UPUP18
AT2G31345	11.6601	12.6513	6.1542	7.10765	10.4726	12.2767	6.0693	5.6192	UPUP18
AT1G70990	9.9188	10.5572	8.34595	7.9299	8.7577	9.94075	7.2493	7.9506	UPUP18
AT3G57020	11.5364	12.5381	8.57195	9.6966	10.3802	11.8987	8.59465	8.029	UPUP18
AT1G59950	12.1976	12.684	8.65925	8.59235	11.0428	12.6092	8.28735	7.6464	UPUP18
AT5G51440	10.3238	11.1799	9.92265	9.74285	9.17185	10.4219	8.8106	9.0379	UPUP18
AT3G06145	9.13575	8.8176	9.83205	9.7962	8.00515	8.10515	8.7105	9.48215	DOWNUP18
AT5G56840	11.7524	12.4537	9.9471	9.53195	10.6389	11.9322	9.1119	9.83305	UPUP18
AT5G20810	10.0152	11.6608	7.30755	7.4054	8.91855	11.2224	7.30115	6.90045	UPUP18
AT2G25810	10.4037	9.70755	9.5883	9.5532	9.3115	9.84235	8.8331	9.23375	UPUP18
AT1G17090	10.2387	11.4352	8.50615	8.5963	9.1744	10.9824	8.1698	8.3382	UPUP18
AT3G11110	9.2963	7.9455	10.0213	10.0612	8.2358	7.42115	9.00565	10.1265	DOWNUP18
AT1G18980	9.65355	10.4105	6.85815	7.09315	8.6	9.78565	6.22695	6.7379	UPUP18
AT3G62570	10.7101	11.6573	8.491	8.5233	9.663	11.0389	8.88875	8.41455	UPUP18
AT2G30766	7.8825	7.63145	10.3186	10.4041	6.836	8.71685	7.327	10.1251	DOWNUP18
AT1G65390	10.5051	11.3925	9.4847	8.67495	9.46125	10.2971	9.0651	9.3035	UPUP18
AT1G19150	11.1636	8.09765	11.4646	11.2194	10.1321	8.0647	10.553	11.9338	DOWNUP18
AT1G15980	11.0237	9.4097	10.9911	11.2568	9.9943	9.56095	10.6607	11.7569	DOWNUP18
AT3G02550	12.2524	12.821	9.8555	9.85485	11.2242	12.4566	10.0909	10.8846	UPUP18
AT1G62760	10.5109	12.322	8.25805	8.22415	9.49345	12.5653	7.726	7.35805	UPUP18
AT3G19615	11.6736	12.5821	5.91335	7.10665	10.6723	12.3601	5.85755	5.69595	UPUP18
AT2G39980	13.2153	13.8375	11.9083	12.3564	12.2156	13.4338	11.4351	11.7304	UPUP18
AT2G22770	10.609	11.0219	8.83205	9.12165	9.6097	10.9097	8.18545	8.3124	UPUP18
AT5G61610	8.8575	9.57695	8.50835	8.37595	7.8634	9.01135	8.0464	8.0958	UPUP18
AT5G05580	11.541	11.7084	10.6627	10.1088	10.548	11.5461	10.3511	10.2978	UPUP18
AT4G15430	8.95415	8.17005	10.4224	10.9258	7.96175	7.87025	9.1155	9.759	DOWNUP18
AT1G06135	11.2771	11.2541	7.29095	7.7908	10.2902	11.1638	6.8193	6.6477	UPUP18
AT5G04200	9.7792	9.84535	9.25335	9.41005	8.7985	9.61935	7.653	9.8534	UPUP18
AT1G66600	10.9547	11.8695	7.60775	7.9225	9.9761	11.3834	6.87305	7.06455	UPUP18
AT1G71530	8.132	9.454	7.0384	6.911	7.15435	8.84445	6.6139	7.03915	UPUP18
AT4G37295	12.0751	12.665	10.5469	10.5988	11.101	12.6757	10.1098	10.0268	UPUP18
AT5G21430	11.0027	10.0939	11.0633	11.1811	10.0334	10.1944	10.6702	11.5109	DOWNUP18
AT3G29670	8.4534	9.33465	7.23695	7.6934	7.48685	8.3027	6.88075	7.67305	UPUP18
AT3G09520	9.2794	10.1073	7.57085	7.8966	8.31435	9.8602	6.9295	7.1624	UPUP18
AT4G21680	13.2063	13.6082	11.2067	11.0219	12.2423	13.5901	11.3018	10.4252	UPUP18
AT4G18810	12.5153	12.0984	12.6689	12.8414	11.5542	11.6026	12.0483	12.5869	DOWNUP18
AT1G75830	12.6373	13.2584	9.0355	9.2044	11.683	13.0377	10.0685	9.38455	UPUP18
AT3G15354	9.78285	8.38635	10.5068	10.7649	8.8386	8.56505	10.1174	10.6009	DOWNUP18
AT1G02230	9.54715	10.9011	8.27695	8.87655	8.6034	9.96595	7.84365	8.06435	UPUP18
AT5G52020	9.5312	10.6593	6.96725	7.1029	8.5877	10.1364	7.19005	7.0256	UPUP18
AT1G04360	9.02685	10.1478	6.95935	6.90635	8.10725	9.4879	6.96315	7.0825	UPUP18
AT1G19840	9.64545	10.399	8.3724	8.70575	8.72965	9.5932	7.7124	8.5	UPUP18
AT1G68238	8.7928	7.76415	9.13245	9.577	7.8806	7.7236	8.5499	8.5696	DOWNUP18
AT5G03890	9.5911	10.3242	7.56415	7.80455	8.67975	10.1084	7.0149	7.0947	UPUP18
AT5G17390	11.1031	11.6204	8.2841	8.4213	10.2081	11.5415	8.00735	8.1478	UPUP18
AT1G71520	12.9613	13.5366	7.80875	7.88255	12.0731	13.361	7.4436	6.9779	UPUP18
AT1G26770	13.3801	13.4276	12.0416	11.9429	12.4938	13.1849	11.5987	11.6549	UPUP18
AT3G02040	12.9291	13.3699	12.3035	12.5812	12.0429	13.2465	12.2386	12.344	UPUP18
AT1G08630	13.2218	13.5715	11.0343	10.9577	12.3411	13.4466	10.1905	10.1537	UPUP18
AT1G68450	12.203	12.8945	7.69315	8.40375	11.325	12.7073	7.6588	7.19785	UPUP18
AT4G27030	9.19355	8.27955	9.4424	9.5123	8.33055	8.2728	8.6674	9.132	DOWNUP18
AT5G45340	11.1013	11.6511	8.8749	9.1945	10.2386	11.4634	9.0284	8.9668	UPUP18
AT3G12580	13.1776	13.3514	12.0844	11.8687	12.316	13.3916	11.3808	11.4219	UPUP18
AT5G19110	11.1341	11.7856	10.0583	9.9911	10.2724	11.7353	9.6926	9.74295	UPUP18
AT3G16150	12.0385	12.6346	9.3653	9.7705	11.1792	12.5369	9.0139	8.21935	UPUP18
AT1G08090	11.8412	11.6363	11.6043	11.5004	10.9857	10.8341	11.5032	11.4377	DOWNUP18
AT3G56500	12.4809	13.2286	8.24065	8.9827	11.6333	12.9353	7.9783	7.8703	UPUP18
AT3G01060	10.9525	11.0728	11.045	11.9932	10.105	9.8886	10.4901	10.5539	DOWNUP18
AT4G19460	12.5127	13.4905	9.60795	9.7769	11.6736	13.1413	9.4359	9.11725	UPUP18
AT4G14690	9.86745	10.1149	9.22725	9.75035	9.03065	9.45065	8.4746	8.7383	UPUP18
AT2G36690	11.1623	11.6077	10.1098	9.785	10.327	11.3884	9.593	10.6657	UPUP18
AT5G58770	11.7761	10.7115	12.1982	12.4401	10.9453	11.1499	11.2248	12.0008	DOWNUP18
AT1G13520	12.0956	13.1105	7.8418	8.8122	11.2654	12.9777	7.8033	7.83675	UPUP18
AT1G07160	11.945	12.6237	7.74935	8.1372	11.1164	12.4814	7.6999	7.2175	UPUP18
AT1G65240	10.0266	11.0324	7.5578	7.5254	9.19895	10.5643	7.31515	7.4393	UPUP18
AT5G13700	8.78745	9.74575	7.7423	7.58835	7.9637	9.40585	7.4755	7.5271	UPUP18
AT3G55150	10.1368	11.0931	10.0682	9.2182	9.3212	10.115	9.62465	9.63035	UPUP18
AT1G70170	12.6251	13.2561	8.0511	8.78845	11.8147	13.0781	7.9355	7.68085	UPUP18
AT1G04800	11.5403	10.6975	10.3814	10.1375	10.7303	10.7154	9.55335	11.0154	UPUP18
AT3G04420	9.7313	10.7832	8.76705	8.5226	8.92505	10.4019	8.7494	8.5527	UPUP18
AT2G47030	5.68825	7.408	7.6085	5.6096	4.88815	5.1446	5.00405	4.6599	*
AT5G64750	12.9349	13.5101	10.3059	9.6922	12.1368	13.328	10.5362	9.0617	UPUP18
AT5G12880	10.7867	11.5872	9.04035	8.7743	9.99015	11.4127	8.739	8.5547	UPUP18
AT1G80520	9.17055	10.0796	8.81435	8.78705	8.37605	9.74975	8.5123	8.7262	UPUP18
AT1G75100	10.7198	9.63835	11.4411	11.8861	9.9264	9.68565	10.8683	11.3999	DOWNUP18
AT5G15950	11.5706	11.6066	11.7898	12.6822	10.7772	10.9511	10.9432	10.796	DOWNUP18
AT1G14150	10.0129	8.0746	10.0105	10.0479	9.22145	8.56295	9.6979	10.7427	DOWNUP18
AT2G15340	9.2929	10.4455	7.59295	7.7737	8.5023	9.5089	6.75735	7.07025	UPUP18
AT1G13480	10.0571	10.2057	9.25165	9.62485	9.26915	9.4643	8.9936	9.1288	UPUP18
AT1G65490	10.5149	9.64085	11.2429	12.1052	9.72735	9.3033	9.32915	10.711	DOWNUP18
AT5G65890	11.6001	12.432	9.2584	9.44835	10.8125	12.1852	9.195	9.1776	UPUP18
AT3G14770	10.5693	11.7866	9.287	9.75635	9.78295	11.5119	8.5573	8.6042	UPUP18
AT1G77760	13.7698	13.9663	12.6836	12.4005	12.984	13.6293	12.2818	12.1216	UPUP18
AT1G22110	11.2108	12.7885	7.12685	7.07905	10.4254	12.5855	7.81175	7.06665	UPUP18
AT4G26120	11.091	11.8756	9.06705	9.15495	10.3108	11.5621	8.38845	8.68905	UPUP18
AT5G64710	8.6309	8.7592	7.89555	7.71605	7.85125	8.4111	7.6333	7.46815	UPUP18
AT1G23850	12.2301	12.7795	10.3069	10.333	11.4516	12.4552	10.003	9.85985	UPUP18
AT3G02140	12.1785	12.803	11.2786	11.1843	11.4001	12.6494	11.0791	11.1554	UPUP18
AT3G55800	11.7687	11.0754	12.0731	12.1911	10.9905	10.976	11.6711	12.3036	DOWNUP18
AT5G44050	10.5094	11.1532	9.69175	9.65675	9.7349	10.7552	9.51555	9.27995	UPUP18
AT1G71380	9.6559	7.9984	9.5329	9.14815	8.88825	8.7519	9.40555	9.9561	DOWNUP18
AT2G47140	10.1533	11.1994	8.38745	8.04145	9.38665	10.2429	7.5882	8.0258	UPUP18
AT5G14760	12.7623	13.1004	11.575	11.6659	11.9975	12.899	10.8017	10.9147	UPUP18
AT5G59700	12.5553	13.1443	10.09	10.3542	11.7914	12.8513	9.8664	9.5316	UPUP18
AT1G05675	13.1072	13.3488	9.33035	9.28915	12.347	13.1027	8.7696	8.5074	UPUP18
AT3G06490	12.1226	13.0902	8.7636	8.7693	11.3675	13.0064	8.7214	8.1002	UPUP18
AT5G62480	10.4828	10.9486	10.295	10.3399	9.72985	10.0693	8.95805	9.8231	UPUP18
AT4G16140	9.56465	8.55185	9.6014	9.3064	8.8152	8.681	8.93535	9.842	DOWNUP18
AT1G80710	10.7216	11.5842	9.1883	9.0649	9.9784	11.3443	9.40905	9.03545	UPUP18
AT1G61215	10.5971	11.4792	8.02265	8.38085	9.85445	11.1163	7.6399	7.74625	UPUP18
AT1G23740	12.9198	12.0255	13.2485	13.5286	12.1779	11.9139	12.6451	13.1657	DOWNUP18
AT4G26200	9.19285	9.77965	9.2783	8.73	8.4519	8.87145	8.8434	9.08465	UPUP18
AT1G08290	9.7321	10.7962	8.0953	8.0404	8.99225	10.3299	7.95205	7.9478	UPUP18
AT3G44550	12.3624	13.247	9.2779	9.80215	11.6243	12.641	8.8732	9.34525	UPUP18
AT1G05680	12.4462	12.8597	11.691	11.3286	11.7145	12.5022	10.7362	10.7633	UPUP18
AT5G39090	10.7093	11.452	9.9787	10.2021	9.98005	11.0909	9.51555	9.454	UPUP18
AT1G58420	9.51145	10.7828	7.70245	7.63705	8.78405	10.2199	7.4763	7.5077	UPUP18
AT1G43160	11.962	12.6956	9.5927	8.9423	11.2347	12.4186	9.7546	8.1691	UPUP18
AT1G29290	12.4943	13.1913	9.63615	10.1875	11.7705	13.0031	9.4916	9.13875	UPUP18
AT5G64900	9.341	10.7698	7.1149	7.441	8.61765	10.1599	6.8998	7.0491	UPUP18
AT2G32960	10.1182	11.1639	9.35525	9.2434	9.3951	11.0788	8.9959	9.53	UPUP18
AT5G01340	11.7906	12.4636	10.9453	10.6926	11.0695	12.0226	10.1424	10.2423	UPUP18
AT2G21050	9.4405	5.37775	11.1842	10.974	8.72035	5.6144	10.3963	11.7003	DOWNUP18
AT1G80280	11.8805	12.6014	10.0755	9.8318	11.1608	12.0211	9.68565	10.1346	UPUP18
AT3G10340	12.0643	12.6703	10.4098	10.6953	11.3451	12.2943	10.1595	10.5219	UPUP18
AT1G74310	11.6627	11.9475	11.3657	11.2904	10.9488	11.6343	10.9308	11.2041	UPUP18
AT2G15780	12.8968	13.6926	10.8688	11.4768	12.1839	13.5191	11.4592	10.9617	UPUP18
AT3G14225	11.0787	11.5709	6.9463	7.33545	10.3661	11.6754	7.2697	6.5678	UPUP18
AT5G43630	9.02325	8.799	9.61415	10.3283	8.3128	8.50695	9.08635	9.5526	DOWNUP18
AT3G57380	9.9312	10.7983	9.02305	9.06605	9.2214	10.5793	8.6459	8.58185	UPUP18
AT5G52640	12.9825	13.2634	11.2825	11.0483	12.2747	13.1649	10.9506	10.9041	UPUP18
AT5G57123	11.6644	12.3691	6.8774	7.46835	10.9591	12.0732	6.7668	6.6924	UPUP18
AT5G42070	11.9012	10.6475	12.5174	12.7588	11.1972	10.5926	11.9478	12.5891	DOWNUP18
AT1G56060	13.0233	13.5946	7.71075	8.3618	12.323	13.2738	7.39565	7.7547	UPUP18
AT2G07715	10.5263	11.2065	10.3113	9.9908	9.8262	10.5109	9.70735	9.1823	UPUP18
AT4G17490	12.7543	13.359	8.91425	9.92645	12.057	13.1394	9.30475	8.6542	UPUP18
AT4G08160	10.4173	10.0175	9.4929	9.55965	9.72035	10.1785	8.6241	9.4192	UPUP18
AT5G67620	10.2672	12.0524	8.6596	9.31675	9.5717	11.5592	8.68355	8.6657	UPUP18
AT1G18300	12.221	12.7695	9.01615	9.6852	11.5266	12.4447	9.01005	9.01355	UPUP18
AT5G17780	10.3908	11.1231	8.3567	8.34165	9.6969	10.6699	7.6131	7.9664	UPUP18
AT2G26020	10.2672	11.2865	8.20585	8.5507	9.5747	11.2352	9.5641	8.3415	UPUP18
AT3G21950	9.23335	7.99795	9.36965	9.58795	8.5424	7.086	8.78915	9.4566	DOWNUP18
AT5G41080	11.4456	11.7678	9.9016	9.646	10.7558	12.0028	9.8359	10.2459	UPUP18
AT5G64870	10.3499	11.6681	9.15575	9.70635	9.66055	10.584	9.0696	8.77405	UPUP18
AT1G10690	11.1648	11.7083	10.1406	10.4021	10.4792	11.3579	9.9964	9.9662	UPUP18
AT3G60680	11.1743	11.8073	9.8361	10.0247	10.497	11.4383	9.6746	9.6516	UPUP18
AT1G05000	11.6534	12.0701	11.0307	10.8194	10.9778	11.9932	10.4083	10.6881	UPUP18
AT5G59490	11.0394	11.9985	6.9847	7.34125	10.3643	11.5266	6.37815	6.48995	UPUP18
AT3G46900	8.8952	7.4456	9.62515	9.5605	8.22235	9.6965	9.8193	9.44885	DOWNUP18
AT2G07798	8.48355	9.4534	8.2166	7.98915	7.81105	8.77845	7.67365	7.24775	UPUP18
AT5G44430	12.6711	13.0095	10.1437	10.4915	11.9993	12.9657	11.5385	10.578	UPUP18
AT2G42350	10.9485	11.4231	9.3114	9.439	10.2769	11.189	9.15885	8.87965	UPUP18
AT1G07010	12.2071	12.0328	12.5403	12.7676	11.5357	11.6798	12.0383	12.5836	DOWNUP18
AT5G66170	11.3796	12.7511	9.74385	9.8761	10.7081	12.4864	9.22055	9.4447	UPUP18
AT1G65230	10.4036	8.6437	10.6724	10.5855	9.73355	8.96475	10.2433	11.125	DOWNUP18
AT4G31940	10.8873	11.7228	9.04465	9.2934	10.2174	11.6254	9.3302	9.13545	UPUP18
AT1G49620	8.1156	8.84855	7.45395	7.30705	7.4467	8.4326	6.96035	7.30635	UPUP18
AT1G63020	8.2257	8.86225	8.14155	8.0201	7.5608	8.51375	7.7646	7.73775	UPUP18
AT1G02520	9.01315	9.39945	8.59015	8.3318	8.34995	8.76055	8.2387	8.1593	UPUP18
AT5G14740	12.5693	11.828	12.526	12.868	11.9071	11.6959	12.288	13.1669	DOWNUP18
AT4G23030	12.6266	13.2705	8.7096	9.2338	11.9657	13.0539	8.6842	8.7798	UPUP18
AT4G17470	11.859	11.8704	11.7915	11.3159	11.1982	11.9216	11.0163	10.7613	UPUP18
AT5G49700	13.3161	13.9185	10.7086	10.97	12.6581	13.7619	10.7883	10.1825	UPUP18
AT1G70140	11.1243	11.653	10.3355	10.2922	10.4666	11.3534	10.1791	10.0461	UPUP18
AT2G04040	12.7437	13.0387	10.7061	10.71	12.0873	12.7934	10.2127	10.1552	UPUP18
AT4G01250	11.6258	12.3082	10.4436	10.3001	10.9694	11.9182	10.2337	10.6229	UPUP18
AT2G07795	9.00985	9.8836	8.6021	8.53065	8.3541	9.13295	8.1745	7.8335	UPUP18
AT2G25680	10.9699	11.3438	10.5459	10.814	10.3162	11.7295	10.5318	10.3749	UPUP18
AT1G20310	10.3539	11	8.28065	8.05965	9.70185	10.6934	7.6929	7.60655	UPUP18
AT2G47520	9.21045	10.3486	7.16095	7.0708	8.5591	9.3427	5.72265	6.678	UPUP18
AT2G30010	12.971	13.5385	11.6371	11.5028	12.3202	13.3559	11.2421	11.7921	UPUP18
AT4G13420	12.0122	11.2863	10.973	10.5457	11.3639	11.7556	10.3647	10.007	UPUP18
AT5G02540	9.88485	8.1415	8.86765	8.34265	9.2368	7.8921	8.398	10.2785	UPUP18
AT5G43750	10.6166	9.2912	10.7049	10.6591	9.96965	9.19695	10.3337	11.1693	DOWNUP18
AT5G14730	12.9795	13.4449	11.3027	11.087	12.3343	13.254	11.1883	10.9227	UPUP18
AT5G64940	12.6816	11.6985	13.253	13.5083	12.0373	11.5596	12.7593	13.1513	DOWNUP18
AT1G02405	10.0404	10.8453	8.85265	8.8767	9.39795	10.0969	8.4022	8.2849	UPUP18
AT1G61560	12.4583	12.9544	9.2949	9.4591	11.8171	12.8663	9.3045	9.0662	UPUP18
AT5G62520	10.1021	10.8026	8.59585	8.72165	9.4619	10.737	8.77525	8.6677	UPUP18
AT4G13395	12.961	13.3105	10.3391	10.5838	12.321	13.1224	10.5473	10.0417	UPUP18
AT4G18940	9.93275	10.5969	9.25775	8.79245	9.2928	9.8436	9.4884	10.0686	UPUP18
AT2G35730	11.7969	12.654	7.5005	8.01365	11.1608	12.5112	6.9277	6.9364	UPUP18
AT5G45095	7.294	8.0453	8.3186	8.17175	6.65885	7.30805	7.3343	7.7886	DOWNUP18
AT3G48360	12.6824	13.1249	10.3994	9.4942	12.0491	13.1882	11.239	11.4497	UPUP18
AT1G53520	10.4532	8.56275	10.52	10.226	9.82005	8.56035	10.1562	10.9712	DOWNUP18
AT3G47380	10.4278	12.3502	8.9371	8.49365	9.79625	11.8994	8.92935	8.66445	UPUP18
AT5G36925	11.8583	12.2081	10.7	10.5392	11.2283	11.836	10.5557	10.5097	UPUP18
AT5G12030	8.83	9.5954	8.301	8.2034	8.20195	9.36705	8.5199	7.38305	UPUP18
AT2G36770	12.6502	13.2119	10.0238	10.1881	12.0225	12.9956	9.67745	9.567	UPUP18
AT3G25900	11.5057	12.0909	9.07345	9.37485	10.8791	11.9953	9.0732	8.9129	UPUP18
AT2G39470	11.0093	9.52725	10.7785	10.8101	10.3849	9.515	10.4252	11.456	DOWNUP18
AT5G04860	9.3448	9.9247	8.99015	8.7076	8.72085	9.70865	8.76	8.7849	UPUP18
AT1G09932	10.3262	10.978	7.51515	7.75295	9.70285	10.8194	7.2446	7.5432	UPUP18
AT2G36630	12.6529	13.3051	10.7273	11.0285	12.0314	12.9519	10.3541	10.7404	UPUP18
AT3G18560	11.4779	12.2561	10.1973	10.2773	10.8575	11.9181	9.64025	9.644	UPUP18
AT3G16250	10.3763	8.58965	10.179	10.3928	9.75615	8.61695	10.0303	11.4047	DOWNUP18
AT1G23710	12.5448	13.0176	10.239	10.5297	11.9282	12.8021	10.157	10.197	UPUP18
AT4G37770	7.9755	8.3045	7.7097	7.0197	7.36075	7.6529	7.41335	8.6928	UPUP18
AT1G27500	10.3546	11.1662	9.08015	9.108	9.74095	10.856	9.0281	9.08405	UPUP18
AT4G14450	12.3109	12.9885	9.4302	9.606	11.6975	12.6972	8.8175	8.8467	UPUP18
AT4G15233	10.7162	11.2223	9.3021	9.50265	10.1032	10.8151	9.15225	9.1596	UPUP18
AT5G62165	6.5046	5.78515	5.2186	4.8416	5.89345	5.07775	5.71155	5.7901	UPUP18
AT3G60140	11.6306	13.0066	8.1797	9.15065	11.0205	12.6718	7.4247	7.0206	UPUP18
AT3G18950	12.0478	12.9602	10.7616	10.8975	11.4416	12.7468	10.5802	10.4684	UPUP18
AT2G21330	13.229	12.4855	13.8566	13.9731	12.623	12.2233	13.4436	13.8361	DOWNUP18
AT3G13380	11.5333	11.8827	10.3419	10.3054	10.9311	11.5396	9.9934	9.87285	UPUP18
AT4G28085	13.6561	13.8597	10.6097	11.165	13.0655	13.7807	10.9398	10.5435	UPUP18
AT3G61490	11.6911	11.3438	11.7385	11.2909	11.1039	11.5765	11.9104	11.6799	DOWNUP18
AT2G30040	11.1226	11.9047	9.255	9.49065	10.5381	11.7076	9.30205	9.0711	UPUP18
AT3G21780	11.838	12.2141	9.3582	9.6963	11.2566	11.957	8.68595	8.76715	UPDOWN22
AT2G07749	9.3959	10.1555	9.2413	9.16365	8.8161	9.426	8.87645	8.3561	UPUP22
AT5G44420	12.6986	13.0767	10.7012	11.1723	12.1204	13.0673	11.9411	11.0025	UPUP18
AT3G21150	10.3171	10.946	8.4084	9.2008	9.7411	10.5891	7.66115	7.86465	UPDOWN22
AT5G01180	10.4894	11.0995	9.4595	9.22985	9.91505	10.4968	9.59875	9.7287	UPUP22
AT3G48450	12.5687	13.3289	7.034	8.35135	11.998	13.1716	6.77115	6.90745	UPDOWN22
AT3G54500	10.2363	10.2551	10.62	11.8587	9.6658	8.93165	10.1079	10.1848	DOWNUP22
AT5G47850	11.2374	11.7017	8.1411	8.4595	10.6683	11.4145	7.5598	7.55685	UPDOWN22
AT2G26010	12.3164	12.8813	9.8109	10.1283	11.7473	12.8337	11.146	10.2326	UPUP18
AT2G44230	9.28875	10.6345	8.9621	9.2399	8.72395	9.8043	8.7942	9.09565	UPUP22
AT2G18700	12.6488	13.3322	10.4842	10.9082	12.0857	13.1657	10.7706	10.313	UPUP18
AT3G63240	9.3626	10.1418	8.4249	8.50445	8.81795	9.8641	8.4333	8.8521	UPUP22
AT1G75450	12.7103	13.1383	10.433	10.6314	12.1668	13.188	9.92855	9.9961	UPDOWN22
AT1G15610	8.60845	9.7861	8.9287	8.60025	8.06985	7.77815	8.0431	9.1662	UPUP22
AT5G45880	6.1376	7.8414	7.36445	6.24785	5.60175	5.74955	5.5664	5.5803	*
AT3G56160	9.1102	8.5049	8.853	8.7388	8.5802	8.15535	8.5955	9.1069	DOWNUP22
AT1G47510	11.9848	12.8704	9.76505	10.0548	11.4576	12.8724	9.269	9.162	UPDOWN22
AT5G02970	12.6265	12.9239	11.4009	11.3034	12.1026	12.8742	11.5362	11.5751	UPUP18
AT2G31380	11.0578	10.4912	12.1556	12.5972	10.5358	9.96845	11.1529	11.3929	DOWNDOWN22
AT1G56145	11.482	12.2811	9.63695	9.8354	10.9609	12.0366	9.73495	9.54345	UPUP18
AT4G30230	13.4029	13.852	10.3423	10.8075	12.8859	13.7649	9.57515	9.8331	UPDOWN22
AT1G68630	11.9812	12.7568	7.60765	8.60095	11.4706	12.364	6.83655	6.922	UPDOWN22
AT2G07775	9.4815	10.2195	9.51895	9.2596	8.97195	9.6048	9.0986	8.6549	UPUP22
AT5G04250	10.5028	11.5002	9.06385	9.1642	9.9949	11.3674	9.3283	9.09015	UPUP18
AT4G36430	10.3891	10.9185	9.4808	9.72375	9.8831	11.0479	9.33905	10.5742	UPUP22
AT4G17240	8.3944	9.33875	6.94425	6.9513	7.89105	8.84055	7.2574	7.42235	UPUP18
AT5G12340	12.1016	12.5892	9.28235	9.6592	11.6035	12.605	9.70615	8.93585	UPUP18
AT3G16330	12.3363	12.1626	11.3802	11.0595	11.8399	12.338	10.7972	10.6317	UPDOWN22
AT2G41640	12.3407	12.8738	10.0785	10.3583	11.8447	12.7503	10.2647	9.8647	UPUP18
AT3G21550	10.1834	10.1059	9.806	10.2056	9.6883	9.89805	8.53	10.084	UPDOWN18
AT1G11925	10.9632	12.9735	7.2011	8.2513	10.4727	12.5427	7.25895	7.10785	UPDOWN22
AT1G61820	11.9244	12.9298	8.5148	9.8495	11.4348	12.6745	9.05135	8.516	UPUP18
AT1G76470	13.4241	13.972	10.548	10.8867	12.9346	13.7776	9.61105	9.38195	UPDOWN22
AT5G48560	10.4564	10.9523	8.7392	8.71625	9.9708	10.7005	8.8854	8.9966	UPUP18
AT4G08555	9.7435	10.3662	8.09485	8.00715	9.25925	9.71775	7.5439	7.7251	UPUP22
AT5G57510	13.132	13.5201	8.50585	9.6011	12.6499	13.5218	8.34665	7.6635	UPDOWN22
AT3G12910	12.2999	12.5994	8.59885	9.2951	11.8217	12.6148	8.08065	8.3223	UPDOWN22
AT5G55970	12.5882	12.9957	9.70525	10.2779	12.1127	12.8945	10.0343	9.5417	UPUP18
AT5G34940	10.6585	11.2822	10.7637	10.9635	10.1846	11.5507	10.4128	10.5176	UPDOWN22
AT2G38310	12.8668	13.18	12.6008	12.3242	12.3941	12.7523	12.6103	12.5994	UPUP22
AT2G42980	12.4405	13.2914	8.88615	9.5373	11.9684	13.0674	8.5915	8.42985	UPDOWN22
AT1G23870	10.4258	11.421	10.0748	10.2399	9.95705	11.288	10.3679	10.0241	UPUP18
AT4G40080	11.43	12.0429	9.4135	9.6931	10.9623	11.855	9.77775	9.6069	UPUP18
AT1G68390	13.6061	13.8331	9.6283	10.2423	13.1386	13.6793	9.0531	9.115	UPDOWN22
AT2G38240	13.6112	14.0809	12.0801	12.0842	13.1444	14.0573	12.3758	11.3677	UPUP18
AT2G19800	11.5937	12.1562	11.0842	10.2362	11.1279	11.9454	10.94	11.2649	UPUP22
AT4G35160	13.4717	13.3669	12.0969	11.4999	13.0122	13.3575	11.3553	10.8783	UPDOWN22
AT3G07320	10.5535	10.882	10.3865	9.9984	10.099	10.7424	10.296	10.5343	UPUP22
AT1G02390	10.5019	11.7614	9.6595	9.99925	10.0476	11.607	9.64405	9.13795	UPDOWN22
AT3G50140	9.75665	10.3505	8.6177	8.4509	9.30305	9.8938	8.80735	8.89715	UPUP18
AT5G57010	12.7698	13.0679	9.60925	10.077	12.3214	13.0309	9.04345	9.2663	UPDOWN22
AT2G22470	12.9626	13.3432	11.5998	11.709	12.5175	13.2133	11.1768	10.901	UPDOWN22
AT3G46230	9.12505	9.5275	8.87685	8.9999	8.6805	9.4983	9.3329	8.1748	*
AT1G78000	10.9764	11.0768	11.034	10.4762	10.5341	10.4931	10.8725	10.9161	UPUP22
AT1G16420	13.2206	13.3014	9.26685	9.83245	12.7869	13.3543	8.56835	8.9487	UPDOWN22
AT1G69930	13.524	13.9269	10.1701	10.6044	13.0928	13.8501	9.7695	9.9239	UPDOWN22
AT4G39580	11.816	12.4033	9.4613	10.0108	11.3856	12.2469	9.65945	9.16925	UPUP18
AT4G32980	8.9101	6.88435	10.2536	10.3615	8.48105	7.58195	10.028	10.4527	DOWNDOWN22
AT3G60120	13.5116	13.9419	7.88485	8.7239	13.0859	13.8701	7.2176	6.84865	UPDOWN22
AT1G70710	11.0114	10.4338	11.1847	11.0811	10.5917	11.1822	11.0987	11.5174	DOWNDOWN22
AT4G02250	4.75665	6.03395	6.00315	4.5993	4.34045	4.42625	4.3316	4.20205	*
AT4G28940	11.7562	13.2172	7.2369	8.4753	11.3401	12.9599	8.78535	8.1893	UPUP18
AT1G65480	9.2848	10.5273	9.09965	9.30205	8.87005	8.95195	8.0584	8.24015	UPUP22
AT3G25190	8.8683	8.86695	7.85465	8.0597	8.45565	8.0836	8.3879	8.6649	UPUP22
AT2G32030	12.6413	12.8527	9.1738	9.5728	12.2305	12.8137	8.82665	8.60815	UPDOWN22
AT1G67980	13.0246	13.7123	8.3365	9.7451	12.6184	13.6096	8.6119	8.26765	UPUP18
AT5G48400	12.9906	13.1551	10.7911	11.4056	12.585	13.0482	10.4172	10.6131	UPDOWN22
AT5G03700	10.3025	10.8122	10.0041	9.5976	9.8999	10.4414	10.0294	10.0905	UPUP22
AT3G54260	9.79165	8.43105	10.1388	10.1856	9.39455	9.0643	10.0277	10.7396	DOWNDOWN22
AT1G02660	12.7723	13.2122	10.2735	10.5317	12.3806	13.1821	10.6508	10.2931	UPUP18
AT3G01550	8.53185	7.62145	8.7697	9.59695	8.14055	6.76245	7.38525	8.8362	DOWNUP22
AT1G64780	10.067	7.6621	12.2139	12.3644	9.67765	7.12475	10.7854	11.8511	DOWNDOWN18
AT1G66090	12.9588	13.2232	10.1598	10.7807	12.5695	13.1228	9.7226	10.0461	UPDOWN22
AT4G06746	13.7583	14.0263	11.6174	11.6596	13.3698	13.9867	12.0712	11.2192	UPUP18
AT2G07667	7.66835	8.74035	7.596	7.3612	7.2905	7.88545	7.1324	6.69475	UPUP22
AT1G28360	10.9764	11.7164	10.6491	10.5694	10.6026	11.0355	10.3542	10.1302	UPUP22
AT5G47610	10.6959	9.9323	11.6032	12.1335	10.3227	8.84635	10.8685	11.4886	DOWNUP22
AT3G19800	11.2765	9.914	11.2547	11.6659	10.9036	10.5327	11.4222	11.9152	DOWNDOWN22
AT2G32540	11.5283	10.3612	12.42	12.6257	11.1694	10.9327	12.0979	12.2343	DOWNDOWN22
AT3G29390	10.3094	10.9374	10.0463	10.2876	9.95285	10.566	10.1284	10.5443	UPUP22
AT1G80160	10.0317	11.8781	8.67325	9.02745	9.67845	11.7755	8.9014	8.07295	UPDOWN18
AT3G44990	8.345	6.5524	9.8355	9.7769	7.99465	7.19255	9.09885	9.1986	DOWNDOWN22
AT3G22620	12.5166	13.1927	10.7504	10.8253	12.1664	12.8846	9.7762	10.0292	UPDOWN18
AT5G67310	12.9979	13.5089	10.0945	10.2843	12.6489	13.3605	10.0757	9.46785	UPDOWN22
AT1G05700	10.2337	10.6156	10.3331	9.76585	9.88725	9.90245	10.5259	10.6699	UPUP22
AT3G50260	13.2414	13.5574	11.5191	11.7638	12.8957	13.4622	11.803	11.2703	UPUP18
AT5G22300	14.0386	14.3676	11.6763	11.8796	13.6929	14.2948	11.2492	11.1259	UPDOWN22
AT2G01300	7.902	9.71605	6.4828	7.44865	7.5569	8.90295	7.3533	6.9414	UPUP22
AT1G67920	12.2893	12.8368	9.69335	10.4816	11.9443	12.589	9.34885	9.1855	UPDOWN22
AT2G42060	10.1324	10.6612	9.8611	9.6435	9.78745	10.0587	10.0975	9.9789	UPUP22
AT1G08920	12.6586	13.035	11.0103	11.2959	12.3141	13.2376	11.3907	10.9184	UPUP18
AT3G09940	13.4981	13.6806	10.6411	10.7044	13.1555	13.6976	10.5766	9.89315	UPDOWN22
AT4G37390	13.1357	13.8019	10.05	10.7207	12.7962	13.7797	9.6414	9.1938	UPDOWN22
AT4G28250	12.4864	11.2123	12.9244	12.858	12.1532	11.9764	12.7311	12.9886	DOWNDOWN22
AT3G05730	10.3852	9.4389	9.968	8.6574	10.0537	9.7464	8.58335	9.52535	UPDOWN18
AT5G22540	11.6179	12.1764	9.18875	9.5707	11.2866	12.0171	8.8599	8.6485	UPDOWN22
AT3G44830	13.2702	13.6021	9.54245	9.7287	12.939	13.3997	8.90855	8.50775	UPDOWN22
AT4G39670	13.3577	13.6151	10.2218	10.6283	13.0267	13.4988	9.68005	9.76425	UPDOWN22
AT3G49620	13.8563	14.2522	9.03735	8.8103	13.53	14.244	9.9584	8.0608	UPUP18
AT4G16690	10.6207	11.1142	9.9939	10.3747	10.3006	11.6672	10.0533	9.9971	UPDOWN22
AT5G59670	9.58145	7.42585	10.0319	10.2671	9.262	7.749	9.1937	9.5937	DOWNDOWN22
AT4G28460	13.504	13.6399	10.6312	11.4888	13.1868	13.646	10.2703	10.186	UPDOWN22
AT2G03505	12.7709	13.3088	10.3217	10.5966	12.4548	13.1091	9.7642	9.64125	UPDOWN22
AT1G19020	13.8886	13.9774	10.7461	11.0282	13.5777	13.9743	10.2703	10.2932	UPDOWN22
AT3G23240	12.9367	13.0169	9.5103	9.75725	12.6263	13.0996	9.10585	8.51635	UPDOWN22
AT1G33811	9.8309	8.99675	9.64305	9.4748	9.5207	8.37705	9.808	10.3501	DOWNUP22
AT5G36970	13.216	13.6344	9.0623	9.9092	12.9081	13.5336	8.4231	8.6791	UPDOWN22
AT2G35980	14.1255	14.5926	10.9898	11.7402	13.8225	14.4101	10.5268	10.9246	UPDOWN22
AT5G58840	10.8431	10.9657	10.7073	10.7873	10.5421	10.5699	9.79655	9.9969	UPDOWN18
AT4G11280	14.199	14.3032	12.0754	12.3278	13.9002	14.2752	11.5877	11.5776	UPDOWN22
AT2G39380	9.25365	9.9702	9.41405	8.8404	8.95865	9.0541	9.5338	9.41705	UPUP22
AT2G47550	12.5043	13.3316	11.3651	11.556	12.2098	13.0044	11.7881	11.1958	UPUP18
AT1G69920	14.0918	14.341	11.067	11.6951	13.7995	14.2604	10.7382	10.5568	UPDOWN22
AT1G51850	11.5809	11.7665	11.5442	11.0325	11.2898	11.3572	11.4197	11.4203	UPUP22
AT5G05250	9.33675	9.2433	11.583	11.8124	9.0469	9.9463	10.1545	11.7757	DOWNDOWN22
AT1G65060	8.96665	8.05995	11.6027	11.0846	8.6804	7.98195	9.3166	10.4685	DOWNDOWN18
AT5G61440	11.6905	12.0115	11.4712	10.9643	11.4074	11.9285	11.5327	11.9597	UPUP22
AT5G55730	10.6878	9.0194	11.9199	11.9613	10.4081	9.69425	11.1743	12.0172	DOWNDOWN22
AT1G66570	11.6244	12.4089	9.9174	9.88905	11.3512	11.9695	9.0058	8.77075	UPDOWN18
AT5G67080	14.2138	14.3703	9.80885	10.4187	13.9436	14.404	9.6441	8.7687	UPDOWN22
AT3G15630	10.4093	11.1151	9.20495	8.969	10.1398	10.7849	9.52635	9.6564	UPUP22
AT1G55230	9.38645	9.43505	7.9248	8.08005	9.1203	9.00755	6.75895	7.32895	UPDOWN18
AT3G63470	7.92675	9.3396	8.25725	8.5827	7.68315	10.012	8.0061	7.89005	UPDOWN22
AT2G33330	10.12	9.5838	10.575	10.182	9.87805	9.08355	10.7037	11.1687	DOWNUP22
AT3G13433	11.812	12.3877	8.81615	9.44905	11.5745	12.4027	8.5127	8.5993	UPDOWN22
AT2G02990	11.2614	10.2785	11.3848	11.2551	11.025	10.5518	10.9752	10.6216	DOWNDOWN22
AT2G34500	14.423	14.627	11.8841	12.1081	14.1882	14.5129	11.2081	11.0083	UPDOWN22
AT4G25990	7.96415	7.9353	9.0048	9.0105	7.7319	6.74445	8.7101	8.3181	DOWNUP22
AT1G32350	14.0296	14.3462	10.894	11.1037	13.7987	14.3029	9.95075	9.9963	UPDOWN18
AT1G57630	13.6809	13.9774	11.3255	11.7861	13.453	13.8263	10.8854	11.0232	UPDOWN22
AT5G40990	12.7882	13.1837	9.98585	10.6955	12.5633	13.1753	9.2665	9.5186	UPDOWN22
AT3G15760	11.2987	11.5857	9.6664	10.4805	11.075	11.4882	9.7422	9.56535	UPDOWN22
AT1G04620	11.2997	10.5146	11.5981	11.1608	11.0776	11.3637	11.4324	11.8246	DOWNDOWN22
AT5G57130	10.7451	10.1053	11.2274	10.7952	10.5241	10.7209	11.042	10.7826	DOWNDOWN22
AT1G74080	12.5781	13.1116	8.60315	9.5036	12.3574	12.9568	8.72635	8.2601	UPDOWN22
AT1G55020	13.502	14.2122	12.8842	13.2587	13.2838	14.1319	12.9754	12.5631	UPDOWN22
AT1G01480	12.9231	13.3571	10.0967	10.5346	12.7075	13.2068	9.42535	9.3831	UPDOWN22
AT4G37290	14.021	14.175	10.5466	11.6166	13.8063	14.1619	10.113	9.8687	UPDOWN22
AT4G21650	11.665	10.4494	11.7183	12.0175	11.4514	10.7749	10.7408	12.1948	DOWNDOWN18
AT5G08640	9.18105	7.31805	12.3434	12.2176	8.9677	6.5872	10.541	11.1682	DOWNUP22
AT2G21320	10.1972	9.5497	11.594	12.1374	9.98555	9.41375	10.5818	10.6345	DOWNDOWN18
AT1G79680	13.2435	13.4555	9.89585	10.3451	13.032	13.5133	9.55135	9.0917	UPDOWN22
AT3G23730	9.6788	10.1184	8.71265	8.49865	9.46805	9.81785	8.87795	9.2178	UPUP22
AT2G26170	10.9886	10.5573	10.8519	10.986	10.7803	10.9883	10.1541	10.6208	UPDOWN22
AT5G60910	9.8596	9.3596	9.8642	10.174	9.6553	8.6661	9.6577	9.7632	DOWNUP22
AT2G26710	10.4605	11.2474	11.0354	11.0298	10.2571	10.7727	11.237	11.6951	DOWNUP22
AT1G32900	11.5801	10.3834	13.1085	13.1573	11.3796	8.5825	12.0653	12.7122	DOWNUP22
AT3G48020	11.1894	11.8488	9.8582	10.3969	10.993	11.5256	9.5782	9.227	UPDOWN22
AT5G43290	8.2531	9.05305	9.19645	8.27765	8.05765	7.3285	8.43575	9.08635	DOWNUP22
AT4G38960	8.5568	8.1896	9.49175	9.9526	8.36845	7.973	8.75435	9.0362	DOWNDOWN22
AT4G02280	9.59055	10.7424	9.1795	9.58225	9.40385	10.6914	8.6582	8.6531	UPDOWN22
AT5G02020	10.0455	11.3022	8.3103	9.88525	9.868	10.8464	8.50195	8.0736	UPDOWN22
AT5G44570	10.7128	10.9482	10.0792	10.2781	10.5447	10.9153	10.1409	9.43425	UPDOWN22
AT4G25830	10.3454	9.28645	10.8876	11.0032	10.1822	8.64705	10.2513	10.8308	DOWNUP22
AT1G61120	13.8789	14.0963	12.1198	12.1314	13.7168	14.0521	11.3288	11.5457	UPDOWN18
AT1G66940	11.4526	11.2039	11.2545	11.3002	11.2915	10.1705	11.0283	11.6366	DOWNUP22
AT5G22520	12.6563	12.9913	8.5439	9.3749	12.4966	12.8013	8.37155	8.2742	UPDOWN22
AT4G14230	12.737	13.235	11.6859	11.5617	12.5796	13.1306	12.1594	11.936	UPUP18
AT1G02950	9.8508	9.9272	9.2179	9.3246	9.6945	10.7861	9.2523	10.1961	UPDOWN22
AT3G15520	10.0608	9.6027	9.85205	9.50775	9.91055	9.52285	9.77575	10.2943	DOWNUP22
AT2G13810	12.4343	12.8819	9.57675	10.2877	12.2842	12.4903	8.30465	9.1317	UPDOWN18
AT5G22530	11.502	12.0601	7.54235	8.12785	11.3542	11.8668	7.12185	7.26635	UPDOWN22
AT4G33905	10.2085	10.9521	10.2083	10.1331	10.0643	10.2062	9.23725	9.63855	UPUP22
AT4G30140	9.56	10.6238	10.4629	9.84085	9.4172	10.4006	11.0842	10.8194	*
AT1G26380	14.3674	14.5654	12.3481	12.7131	14.2279	14.4489	11.9824	11.8612	UPDOWN22
AT1G21540	9.4272	9.30315	9.07795	8.51125	9.29075	9.2854	9.0546	9.34905	UPUP22
AT1G68150	10.6295	11.0622	10.2961	10.0107	10.4975	10.7108	10.6687	10.2951	UPUP22
AT2G37900	9.94485	7.8243	10.5023	9.9251	9.81385	8.9609	10.0188	10.4489	DOWNDOWN22
AT1G53890	8.19205	9.0575	7.06165	7.7737	8.06445	9.34325	7.8589	7.12135	UPUP18
AT2G29470	13.3851	13.8445	10.4154	11.1139	13.2582	13.7969	10.0318	9.94355	UPDOWN22
AT5G56230	10.2796	10.583	9.65785	10.0904	10.1548	10.4249	9.1846	9.2559	UPDOWN22
AT5G17170	12.0359	10.5225	12.2918	12.2607	11.9157	11.1593	12.5863	12.7088	DOWNDOWN22
AT1G15520	14.58	14.7141	12.6427	12.9968	14.4615	14.73	11.8985	12.3277	UPDOWN18
AT2G13610	8.6028	8.2958	8.44335	8.32265	8.4905	8.2021	7.8944	9.05715	DOWNUP22
AT1G03495	11.4121	11.9095	12.6571	12.1267	11.3013	11.7941	11.3739	12.0385	DOWNDOWN18
AT3G16670	12.2287	11.5294	12.3335	9.9739	12.1195	12.4711	9.6371	12.2378	UPDOWN22
AT4G38840	7.93405	7.64045	9.39965	10.0301	7.8256	6.85525	8.98865	9.2651	DOWNUP22
AT3G10720	10.7042	9.8262	10.7853	10.4392	10.601	9.47415	10.9202	11.6933	DOWNUP22
AT2G22810	5.1438	4.92935	6.10115	5.5409	5.04225	4.9164	6.8504	8.33825	DOWNUP18
AT5G40490	9.2759	9.4537	8.94025	8.802	9.18275	8.9655	8.2064	8.1435	UPDOWN18
AT2G29980	13.0134	12.5456	12.9736	12.9288	12.9205	12.1489	12.801	13.2381	DOWNUP22
AT3G13950	13.6548	13.8212	11.6585	12.2016	13.5646	13.8062	11.269	11.4495	UPDOWN22
AT1G53870	11.31	11.7049	10.5651	11.0412	11.2263	11.8961	11.102	10.6045	UPUP18
AT5G61270	11.4127	11.4928	10.5824	10.7473	11.33	11.0434	10.7477	11.0119	UPUP22
AT4G27450	10.9051	11.2023	9.90175	11.0292	10.8292	11.3462	10.9087	11.1569	UPUP18
AT4G27280	13.01	12.7224	11.3178	11.7935	12.9358	12.8899	11.0091	11.2577	UPDOWN22
AT1G73830	8.99935	8.90965	7.47705	7.7037	8.92565	8.212	7.7762	8.58255	UPUP22
AT1G04520	8.32455	7.3666	9.44965	9.0053	8.25195	7.12905	8.9529	9.6325	DOWNUP22
AT2G38380	6.51815	6.91625	9.1103	10.5773	6.4475	7.0315	6.9408	9.8222	DOWNDOWN18
AT3G21520	14.177	14.5518	10.2107	10.8849	14.108	14.429	9.54635	9.542	UPDOWN22
AT1G09750	9.71355	7.7131	10.1494	9.68605	9.64465	7.5293	9.6446	11.1124	DOWNUP22
AT1G15010	9.21115	10.4732	8.49675	9.33935	9.14285	10.4309	9.02935	7.98915	UPUP18
AT5G41761	9.6504	9.6415	8.97795	9.62505	9.58545	9.124	9.61755	9.4379	UPUP18
AT2G13820	9.32955	8.0422	9.71275	9.4777	9.26755	8.9409	9.6893	9.8754	DOWNDOWN22
AT1G10550	7.51115	9.25595	7.6557	7.1068	7.4558	8.19975	8.14555	8.50645	UPUP22
AT4G02420	11.2805	10.7333	11.9436	12.0981	11.2252	10.4982	11.1487	11.4415	DOWNDOWN18
AT2G38760	9.7222	9.34585	9.601	9.61535	9.66735	10.091	9.4409	9.3639	UPDOWN22
AT5G13320	12.8267	13.3114	11.5273	12.1816	12.7809	13.2257	10.9518	11.2525	UPDOWN22
AT1G47400	6.37815	6.4502	9.12225	8.66965	6.33885	6.9684	5.6525	9.3052	DOWNDOWN18
AT1G30760	10.3148	11.1442	9.606	9.1557	10.2806	10.9261	10.2602	10.0891	UPUP18
AT3G10680	7.2137	7.38075	6.70025	6.79265	7.1891	8.7566	6.79715	7.8679	UPDOWN22
AT1G64390	10.5839	9.3511	11.9366	11.6732	10.5608	10.4806	11.4746	12.0252	DOWNDOWN22
AT3G12320	9.46525	9.7863	10.0567	11.6646	9.44645	8.6029	9.6904	8.1861	DOWNUP22
AT5G26280	10.7589	12.4257	10.786	11.3326	10.7432	11.3767	11.5324	11.8773	UPUP22
AT4G33985	10.183	10.8358	9.3918	9.1798	10.1684	10.5719	9.6558	9.54945	UPUP22
AT2G23270	14.1526	14.1879	10.3375	11.5489	14.138	14.2222	9.82505	9.54885	UPDOWN22
AT4G11320	11.2664	8.491	12.4706	11.757	11.2527	9.81425	11.6675	12.3354	DOWNDOWN22
AT3G45210	10.3561	9.9104	11.2376	11.3978	10.3435	10.0477	10.8938	10.8503	DOWNDOWN22
AT2G44390	9.97955	10.7909	9.8544	9.76645	9.9754	10.0787	9.7732	10.1696	UPUP22
AT5G65730	13.1009	12.1424	13.5439	13.5576	13.102	11.6871	13.3499	13.7399	DOWNUP22
AT3G56710	13.0655	13.0688	11.9716	12.3605	13.0698	12.998	11.5705	11.5678	UPDOWN22
AT1G66700	13.8037	13.9811	11.2201	11.6801	13.8087	14.0881	10.8107	11.0289	UPDOWN22
AT2G37640	11.6105	9.91265	12.3646	11.6991	11.6179	9.8195	11.9178	12.6767	DOWNUP22
AT5G04890	9.9845	10.1385	9.44405	9.3094	10.0023	11.001	9.53245	10.2075	UPDOWN22
AT1G48000	11.2511	12.1463	10.3408	10.8644	11.2697	12.3489	10.851	10.316	UPDOWN22
AT5G17050	10.3589	10.169	12.3323	11.9459	10.3793	10.4322	10.9047	11.6797	DOWNDOWN18
AT2G32680	12.4869	11.535	12.1982	12.2933	12.5091	11.253	11.3259	11.8377	DOWNDOWN18
AT3G23050	12.3034	11.7351	12.2185	12.3277	12.3342	11.5719	11.9939	12.8291	DOWNUP22
AT5G13140	9.98095	8.3905	10.7817	10.4928	10.012	8.28595	10.2709	11.7491	DOWNUP22
AT1G13609	5.6912	5.35465	7.5206	6.81035	5.72495	5.75945	5.0776	8.0348	DOWNDOWN18
AT1G24145	12.755	12.6174	12.1694	12.4947	12.7967	12.6421	11.6762	11.6966	UPDOWN22
AT2G47770	10.3861	11.9753	10.3189	11.5376	10.429	11.4485	9.8652	9.8724	UPDOWN22
AT4G30290	9.1079	9.6313	9.15525	8.98165	9.154	10.3916	8.8423	8.99525	UPDOWN22
AT4G35770	13.3321	13.8538	11.9252	12.7561	13.3831	13.9492	12.8872	12.4292	UPUP18
AT1G72416	9.99605	11.1777	9.6365	9.44165	10.0493	10.2159	10.0835	9.92145	UPUP22
AT5G12940	11.1106	10.1343	10.1641	9.4517	11.1644	9.1577	9.45895	10.5448	UPUP22
AT4G36150	9.6744	9.39305	9.79085	10.0101	9.73	9.5394	9.5392	9.5552	DOWNDOWN22
AT4G00700	11.3485	12.0444	10.8549	11.2415	11.406	11.8057	10.2729	10.1563	UPDOWN18
AT5G18340	9.8865	9.25895	10.3699	10.3131	9.94995	10.0159	10.3759	10.4137	DOWNDOWN22
AT1G18250	12.0655	11.1556	12.408	12.1499	12.1294	11.8258	12.5404	12.5175	DOWNDOWN22
AT5G57565	12.3291	12.5779	11.1829	11.1596	12.3938	12.684	11.8751	11.5816	UPUP18
AT1G07900	10.5952	11.4266	10.507	10.8408	10.6608	11.2055	9.9374	10.2583	UPDOWN18
AT5G57630	12.1815	12.5	11.0058	10.7672	12.2603	12.6215	11.7006	11.2674	UPUP18
AT3G48080	12.005	11.0978	12.2662	12.3375	12.0853	11.7292	11.975	11.9978	DOWNDOWN22
AT5G01900	11.4082	12.0428	10.5188	10.438	11.4913	11.8637	9.79025	9.69455	UPDOWN18
AT5G20970	9.9715	10.2934	9.53315	9.50085	10.0604	11.1601	9.55695	10.5101	UPDOWN22
AT5G63180	11.7172	10.1029	12.3788	12.5884	11.8128	9.4477	12.0866	12.8267	DOWNUP22
AT2G20362	9.6128	10.1653	9.3394	9.3053	9.71275	11.0156	9.63685	10.1745	UPDOWN22
AT1G03940	11.3541	11.6596	12.9142	12.4873	11.459	11.7823	11.6096	12.4123	DOWNDOWN18
AT3G42725	8.2153	7.4444	8.6228	8.56865	8.32045	8.2401	9.10065	8.71175	DOWNDOWN22
AT4G37410	11.1735	8.5293	12.067	11.6939	11.2798	9.59635	11.9004	11.0567	DOWNDOWN22
AT4G37409	10.5357	7.74465	11.4005	10.9024	10.6448	8.8037	11.3268	10.4669	DOWNDOWN22
AT5G08760	12.0984	11.2456	12.3227	12.503	12.2095	11.6972	11.9395	12.158	DOWNDOWN22
AT2G25270	9.5768	7.7567	10.9483	10.6492	9.6889	8.455	10.888	11.1221	DOWNDOWN22
AT5G56720	8.5627	8.9366	8.09985	8.1343	8.68615	10.0579	8.137	9.0779	UPDOWN22
AT4G33720	4.2923	7.6333	4.3897	6.0432	4.4168	8.5633	5.36385	4.2591	UPDOWN22
AT4G08593	5.23145	5.44715	5.4947	9.69825	5.35645	5.49965	5.25	5.4369	DOWNDOWN22
AT2G25820	10.0344	8.72305	10.4918	10.5213	10.1605	9.30995	9.50895	10.3114	DOWNDOWN18
AT1G45130	10.1311	8.77435	10.3005	10.4199	10.2582	9.40165	10.4461	11.1241	DOWNDOWN22
AT1G01250	9.82725	8.89085	10.8729	11.1445	9.9606	8.4692	10.2672	10.5983	DOWNDOWN18
AT4G24000	12.068	12.7628	11.7296	11.7169	12.2033	12.8373	11	11.1911	UPDOWN18
AT4G38560	11.2609	10.8924	10.1842	10.2663	11.3975	11.0923	9.48495	9.82245	UPDOWN18
AT1G35710	12.8219	12.1586	12.747	12.6713	12.9591	12.379	12.2733	12.5422	UPDOWN18
AT4G15210	14.1464	12.7181	14.3511	13.9854	14.284	13.7949	14.4317	14.076	DOWNDOWN22
AT5G25460	12.5417	11.1948	13.1115	12.6898	12.6819	10.9558	12.8446	13.5381	DOWNUP22
AT5G24380	10.6851	9.6541	11.2745	10.8859	10.8276	10.428	11.2447	11.0144	DOWNDOWN22
AT1G54040	10.3195	9.6776	11.4478	11.6288	10.4666	9.2261	10.9066	11.2224	DOWNDOWN18
AT1G35230	13.5731	13.8171	12.9816	13.3569	13.721	13.5938	12.4774	12.6285	UPDOWN18
AT2G37450	9.41985	8.39165	9.8042	10.1129	9.5737	7.9629	10.1755	10.6864	DOWNUP22
AT1G13470	12.7256	12.1245	12.0941	12.2117	12.8803	12.5131	11.828	11.7499	UPDOWN22
AT4G16146	12.5051	12.8542	12.0537	11.4771	12.6607	12.8511	12.1966	12.1525	UPUP22
AT2G05100	14.1613	13.4548	14.6034	14.7884	14.3174	12.4539	14.6006	14.4657	DOWNUP22
AT2G14620	10.9849	12.6894	9.5985	9.72955	11.1412	12.3978	8.8478	9.4985	UPDOWN18
AT3G08870	10.8935	10.4367	11.5461	11.7068	11.0527	10.694	11.315	11.2115	DOWNDOWN22
AT5G62550	8.61505	7.59475	8.77885	8.6395	8.77515	8.39055	9.09475	9.1506	DOWNDOWN22
AT5G02760	10.9288	9.44425	9.25285	9.1195	11.0897	8.85295	9.113	10.9885	UPUP22
AT1G78970	8.9762	7.2279	9.6654	9.31825	9.13805	7.5027	9.1008	10.0577	DOWNDOWN18
AT2G21530	12.3574	10.7362	12.9108	13.048	12.522	11.3591	13.0305	13.2405	DOWNDOWN22
AT2G18328	9.0139	9.53095	9.1885	9.77745	9.17855	8.56725	9.12525	9.98135	DOWNUP22
AT1G09080	11.5138	11.2874	9.40935	9.0844	11.6816	12.271	8.88005	9.1491	UPDOWN22
AT1G73870	10.4257	8.8766	12.1044	12.6993	10.5946	7.64795	11.9689	11.8645	DOWNUP22
AT2G28305	9.70315	10.1147	9.0382	9.755	9.878	10.277	8.814	8.7134	UPDOWN22
AT1G19250	12.7524	12.9141	10.2148	11.2488	12.9295	13.2	9.4386	10.3964	UPDOWN18
AT5G50240	9.58985	8.2142	10.5865	10.6849	9.7681	9.4173	10.3912	10.647	DOWNDOWN22
AT4G22770	11.2884	11.1211	12.245	11.7873	11.4709	11.2393	11.8163	12.1575	DOWNDOWN18
AT1G75620	6.65945	7.0437	6.37345	6.05535	6.8625	8.32895	6.74715	7.36625	UPDOWN22
AT1G04680	11.838	10.8388	12.8854	12.9523	12.0518	11.7261	12.5191	13.0001	DOWNDOWN22
AT3G58120	8.79445	7.7214	8.77815	7.8019	9.01255	7.366	9.0247	10.0508	DOWNUP22
AT3G01940	10.508	10.8692	10.1932	9.95075	10.728	11.5538	10.7238	10.7044	UPDOWN22
AT4G22010	10.7832	10.4832	11.6513	11.7262	11.0039	11.6501	11.2875	11.8361	DOWNDOWN22
AT4G11890	12.8439	12.7515	11.7917	12.075	13.0652	12.969	11.6038	11.4599	UPDOWN22
AT1G17200	11.3096	10.5234	11.7898	12.2561	11.5316	9.89475	11.8887	12.1225	DOWNUP22
AT3G07350	10.6579	11.4845	9.454	10.5204	10.8802	11.4596	10.3599	9.7275	UPUP18
AT1G68570	11.7506	10.2583	13.2663	13.4139	11.9883	10.8115	12.9766	13.1822	DOWNDOWN22
AT3G28540	12.9906	12.0984	13.6105	13.4655	13.2287	12.9164	13.2052	13.294	DOWNDOWN22
AT2G05070	14.2264	13.5511	14.6792	14.9076	14.4653	12.5871	14.6684	14.5846	DOWNUP22
AT5G22545	11.5446	10.9451	10.1072	10.0675	11.7858	11.2865	9.4375	9.4143	UPDOWN18
AT1G76310	8.15	7.34485	8.20355	8.228	8.39465	8.00235	8.60625	8.518	DOWNDOWN22
AT3G20720	10.8985	10.6412	11.2959	11.3039	11.1431	11.0291	11.218	11.0862	DOWNDOWN22
AT1G06475	10.317	9.88865	11.3438	11.3108	10.5629	10.6979	11.3692	11.1269	DOWNDOWN22
AT4G01060	9.4799	7.1315	11.2241	11.924	9.7293	7.38755	10.3163	11.0187	DOWNDOWN18
AT1G49210	7.8879	7.13035	8.06095	8.4811	8.13745	6.34765	8.16795	8.77625	DOWNUP22
AT5G40340	10.4947	9.8495	9.855	9.33485	10.746	11.037	10.2362	10.4346	UPDOWN22
AT1G65070	8.26175	7.09945	8.90565	9.01405	8.51375	7.75155	9.3121	9.5134	DOWNDOWN22
AT2G46750	9.0909	10.331	8.31735	9.082	9.3464	10.3272	8.52145	8.0801	UPDOWN22
AT3G19620	10.5528	9.57935	10.6547	10.7547	10.8088	10.06	10.664	10.2817	DOWNDOWN22
AT1G15380	11.5398	12.4746	10.9073	11.1059	11.7963	12.2949	10.8942	10.2553	UPDOWN22
AT5G19740	10.5697	9.21515	11.1562	11.3966	10.8293	9.88785	11.4373	11.3826	DOWNDOWN22
AT1G15940	9.83825	9.3259	10.2073	10.0408	10.0983	10.0107	10.2486	10.4773	DOWNDOWN22
AT1G66100	12.6571	13.3277	12.0269	11.3866	12.9185	12.6829	12.4768	12.2149	UPUP22
AT4G23820	12.6178	11.7538	12.6784	12.4863	12.8796	11.7522	12.8527	13.1679	DOWNUP22
AT5G53486	9.28695	9.14855	9.1753	9.37885	9.5514	9.58545	8.80865	8.8727	UPDOWN18
AT1G59730	8.81605	8.48515	9.83555	9.46	9.08095	8.9062	9.46285	9.19115	DOWNDOWN18
AT4G13770	13.6714	12.2055	14.2988	14.223	13.9364	12.9526	14.3408	14.2891	DOWNDOWN22
AT3G63030	11.7835	11.1912	12.228	12.346	12.0504	11.5722	12.1295	12.0182	DOWNDOWN22
AT5G55450	12.7453	12.2317	12.9873	12.9656	13.0163	11.9908	12.3678	12.6242	DOWNDOWN18
AT3G23110	10.3228	8.4301	11.2355	11.1961	10.5991	9.71405	10.6986	10.7633	DOWNDOWN22
AT5G08150	7.484	7.2936	8.27805	8.0641	7.76555	8.3122	8.4372	8.483	DOWNDOWN22
AT1G24147	13.0742	12.126	12.8172	12.9116	13.3562	12.7145	12.6532	12.541	DOWNDOWN22
AT5G60900	11.9139	11.1672	12.0676	12.1049	12.2069	11.4837	11.61	11.7359	DOWNDOWN18
AT5G41140	9.0954	8.42525	9.7978	9.3297	9.39065	9.0621	9.8633	10.1098	DOWNDOWN22
AT1G03240	6.39475	5.624	6.7809	6.97775	6.69025	6.24855	7.23735	7.50345	DOWNDOWN22
AT4G34020	10.3595	9.551	10.6324	10.7702	10.6596	10.2017	11.0392	10.9778	DOWNDOWN22
AT2G16530	11.2971	10.1613	11.7366	11.8498	11.5985	11.0166	11.6668	11.5256	DOWNDOWN22
AT5G24770	13.813	12.5862	14.4245	14.0785	14.1151	13.7843	14.3466	14.053	DOWNDOWN22
AT2G04690	11.0504	9.8389	11.5964	11.9816	11.353	10.38	11.5525	11.7238	DOWNDOWN22
AT1G79520	9.9967	10.1303	10.8397	11.3745	10.303	10.5485	10.7642	10.6401	DOWNDOWN22
AT2G06850	12.8199	12.5981	13.136	12.9905	13.1265	12.5607	13.1921	13.6462	DOWNUP22
AT3G27400	11.2773	10.872	11.6833	11.9391	11.5919	12.1464	11.8487	12.0349	DOWNDOWN22
AT5G44020	12.0206	11.9674	12.5998	12.3997	12.3381	11.4226	12.6701	13.1018	DOWNUP22
AT3G51400	8.8032	8.32645	7.60165	7.43985	9.1228	8.3369	8.78055	8.76265	UPUP18
AT1G69830	12.8676	11.7785	13.116	12.4558	13.1875	12.5438	13.3854	13.1161	DOWNDOWN22
AT3G05180	7.8341	6.66715	9.52285	9.6365	8.1575	6.7143	9.18375	9.4908	DOWNDOWN18
AT3G11010	12.5779	11.8513	12.964	12.9829	12.9072	12.2918	12.5604	12.7575	DOWNDOWN18
AT5G57550	12.2122	11.2145	12.5868	12.7424	12.5423	12.0575	12.5071	12.5249	DOWNDOWN22
AT5G09461	10.2954	9.63605	11.2778	10.9489	10.6264	10.2401	11.2902	11.3917	DOWNDOWN22
AT3G19370	9.25195	7.38335	10.1479	9.8467	9.58345	8.39315	9.9673	10.484	DOWNDOWN22
AT5G58570	12.1108	11.1905	12.8836	12.5766	12.4516	11.8899	12.8292	12.9886	DOWNDOWN22
AT2G45510	11.1517	10.9805	11.5432	11.6152	11.496	11.4746	11.6814	11.443	DOWNDOWN22
AT1G02710	9.21555	9.56605	10.4779	10.3365	9.56025	10.0883	10.361	10.0376	DOWNDOWN22
AT5G13730	9.9423	7.95225	10.3781	10.432	10.2882	8.3979	10.898	11.4797	DOWNUP22
AT3G21670	11.1285	10.171	12.4428	12.8917	11.4767	10.687	12.161	11.8464	DOWNDOWN18
AT5G49215	10.639	9.7327	11.6556	11.4418	10.994	9.77045	11.3909	11.6853	DOWNDOWN18
AT3G59850	5.71375	6.0579	6.94425	7.0074	6.0742	7.6184	6.65035	6.65335	DOWNDOWN22
AT5G41790	11.7968	10.771	12.1096	11.7129	12.1583	11.6631	12.3284	12.448	DOWNDOWN22
AT3G22910	9.0178	9.71175	9.55395	9.48175	9.38195	9.94205	9.2731	8.66675	UPDOWN18
AT1G14790	11.2912	9.97805	12.0409	12.2585	11.6563	10.6326	11.9299	11.8641	DOWNDOWN22
AT5G38150	8.71975	7.31505	9.3824	9.14125	9.085	8.35525	9.46215	9.626	DOWNDOWN22
AT2G42570	10.2716	10.0899	10.9204	10.9483	10.6374	10.9982	11.111	11.0422	DOWNDOWN22
AT5G48290	9.5257	10.7899	10.2263	10.5188	9.89375	10.1926	10.0142	10.7621	DOWNUP22
AT5G62430	9.57915	9.9685	10.5041	11.3319	9.9482	9.782	10.325	9.9652	DOWNDOWN22
AT4G27260	11.1048	10.7177	10.7659	10.5695	11.4745	10.5839	10.2776	10.9187	UPDOWN18
AT4G23140	12.5661	11.1257	12.12	12.2848	12.9361	11.9055	11.646	11.9294	DOWNDOWN22
AT3G20470	11.8654	11.0797	12.2739	12.4266	12.2389	11.8537	12.6312	12.844	DOWNDOWN22
AT1G71030	11.4578	12.1588	10.8379	11.5839	11.8319	11.6717	10.8632	10.2693	UPDOWN22
AT3G20810	11.1718	9.7343	11.7498	11.2574	11.5477	10.7938	12.0159	12.3328	DOWNDOWN22
AT4G27310	11.5633	11.7816	11.1536	11.9497	11.9474	11.6606	11.7209	10.9495	UPDOWN22
AT2G18660	13.2478	12.6854	12.9625	13.2539	13.6331	12.7347	12.3002	12.9329	UPDOWN18
AT4G33040	11.4744	11.1063	12.5358	12.7255	11.8597	11.4505	12.4123	12.4535	DOWNDOWN22
AT2G05790	10.0512	9.20695	10.8735	10.5876	10.4398	9.08655	10.9142	11.4478	DOWNUP22
AT4G26630	11.8249	10.8444	12.0765	11.9209	12.2149	11.7853	12.19	12.5442	DOWNDOWN22
AT1G73325	10.283	6.14175	11.7869	11.3885	10.6745	7.3076	11.4177	10.7035	DOWNDOWN22
AT2G25000	12.063	11.0615	12.8561	12.9041	12.455	11.8106	12.7546	12.9155	DOWNDOWN22
AT5G67160	11.2777	10.3659	12.5356	12.497	11.672	10.9993	12.4333	12.3361	DOWNDOWN22
AT1G73750	9.269	8.5696	9.67275	9.78705	9.6661	9.44295	10.0206	9.939	DOWNDOWN22
AT1G15260	10.8431	9.464	12.2637	12.4096	11.241	9.3015	11.903	12.145	DOWNDOWN18
AT1G21520	12.9434	11.9141	13.1709	13.3147	13.3422	12.6487	12.9225	13.2191	DOWNDOWN22
AT5G64341	10.0372	9.1602	10.8321	10.5832	10.4361	9.7751	11.0514	11.2896	DOWNDOWN22
AT1G28400	12.3658	11.3493	13.0646	12.7818	12.7683	12.4745	13.0463	13.3968	DOWNDOWN22
AT4G03100	8.0868	6.76025	8.36165	8.0794	8.4897	7.721	8.80235	8.458	DOWNDOWN22
AT1G65790	10.5358	9.21175	9.9997	10.2445	10.9409	9.99245	9.66495	9.5841	DOWNDOWN22
AT4G09970	8.9253	7.50985	9.90215	9.95775	9.33445	8.24855	9.98545	10.2592	DOWNDOWN22
AT1G56300	12.1567	12.5397	10.228	9.4178	12.5709	12.6405	11.7654	11.0453	UPUP18
AT1G01690	7.63845	6.48075	8.25135	8.19765	8.057	7.1763	8.4456	8.34555	DOWNDOWN22
AT2G30424	9.7671	7.9383	10.1612	10.5607	10.1864	7.4326	10.3162	10.7956	DOWNUP22
AT1G73170	10.8707	9.5653	11.5475	11.6837	11.2929	10.3194	11.8256	11.8608	DOWNDOWN22
AT2G37870	12.2278	10.8546	12.6847	13.0816	12.65	11.7744	12.2023	12.9045	DOWNDOWN22
AT5G13930	12.2733	10.3104	14.2398	14.1962	12.6955	11.6747	12.8941	13.741	DOWNDOWN22
AT3G55500	11.3769	11.3896	11.5294	11.5609	11.8009	10.8864	10.726	11.221	UPDOWN18
AT5G50160	11.8405	11.0731	12.4768	12.3951	12.2673	11.7519	12.7255	12.6221	DOWNDOWN22
AT3G16180	10.3772	10.4936	10.7588	10.5452	10.8065	10.173	11.3214	11.0847	DOWNUP22
AT1G52000	13.3127	11.7506	14.0748	13.9756	13.7446	12.535	14.2247	14.0067	DOWNDOWN22
AT2G35060	12.273	12.1702	13.3125	13.552	12.7086	12.4705	13.3219	13.2292	DOWNDOWN22
AT1G03820	11.1941	10.4378	11.9707	12.2675	11.63	11.764	11.9765	12.2885	DOWNDOWN22
AT4G25100	12.6561	11.2762	12.9108	12.7203	13.0956	12.2529	13.312	12.8252	DOWNDOWN22
AT5G65080	7.99915	5.7325	7.41435	7.4244	8.44825	9.34295	7.1345	5.7616	DOWNDOWN22
AT5G62280	9.86265	8.83855	7.7827	7.86965	10.3186	7.9307	7.59135	9.0254	UPUP22
AT2G35585	6.7218	6.72175	8.03635	8.4564	7.18065	6.87205	8.3507	7.8038	DOWNDOWN22
AT3G53980	11.2169	10.1595	11.247	11.7031	11.6838	10.8845	11.3714	12.184	DOWNDOWN22
AT1G79900	10.0521	10.8038	10.197	10.6284	10.5238	11.587	10.4489	9.70005	UPDOWN22
AT1G12990	11.6742	10.8036	12.1343	12.2489	12.1462	11.5647	12.1906	11.8959	DOWNDOWN22
AT2G47270	8.75955	8.9102	7.37385	7.842	9.2341	10.433	8.2685	7.3393	UPDOWN22
AT2G01530	6.47645	6.1188	7.81615	7.40215	6.95275	8.6532	9.0234	7.30825	DOWNDOWN22
AT1G22500	10.7828	11.2212	12.5234	12.3711	11.2604	10.4218	12.5119	12.3329	DOWNUP22
AT5G55660	10.7051	9.85985	10.8021	10.632	11.1833	10.716	11.155	11.4599	DOWNDOWN22
AT2G40350	8.36115	9.0949	8.00855	7.69445	8.8586	8.9021	8.6801	8.1453	UPUP22
AT1G18810	8.6319	10.3804	9.5851	10.1044	9.13275	9.03645	9.41885	10.0162	DOWNUP22
AT4G15820	9.28905	8.35355	10.0374	9.79535	9.7902	9.02245	10.1892	10.2759	DOWNDOWN22
AT3G16800	10.6041	11.4356	9.70075	10.4824	11.1096	10.8344	10.4719	9.92835	UPUP22
AT4G10500	9.6264	11.3208	8.93355	9.40445	10.1374	10.0737	8.23525	8.4115	UPUP22
AT3G43670	12.6639	11.6196	13.2586	13.2472	13.1791	12.264	13.5259	13.2132	DOWNDOWN22
AT2G41800	10.3707	10.2394	11.3361	11.5983	10.8881	11.4522	11.0877	11.2971	DOWNDOWN22
AT2G32290	8.1858	5.2618	9.47515	9.08555	8.71045	7.3737	9.8083	9.9329	DOWNDOWN22
AT1G51940	10.3903	9.38605	11.0306	10.7463	10.9159	9.54915	11.4343	11.5334	DOWNUP22
AT2G18980	9.44975	10.1996	9.91025	9.35795	9.9784	10.2332	9.35485	10.1487	UPDOWN18
AT4G32350	9.5778	9.16535	10.2017	10.0449	10.1071	9.83375	10.63	10.5158	DOWNDOWN22
AT5G05270	9.9113	9.4176	12.8097	12.7953	10.4413	9.7942	10.4141	12.0585	DOWNDOWN18
AT3G23020	8.34455	7.59245	9.08925	8.74895	8.87595	8.1587	9.4057	8.69315	DOWNDOWN22
AT1G68790	10.1473	9.2863	10.8765	10.5006	10.6799	10.2358	10.9694	11.1035	DOWNDOWN22
AT3G20420	8.5666	7.15385	9.5076	9.6386	9.0996	8.10195	9.43285	9.42015	DOWNDOWN22
AT2G18380	8.32985	8.03205	9.09815	8.8539	8.86585	8.6764	9.3901	9.06585	DOWNDOWN22
AT2G10940	12.0531	9.23885	11.9873	11.2144	12.5952	10.4158	11.6148	13.533	DOWNDOWN22
AT5G20670	10.4525	9.91285	11.925	12.0372	10.9978	10.3482	11.9471	11.7231	DOWNDOWN22
AT5G23750	10.8532	10.8191	11.5663	11.8312	11.3986	10.8567	11.4683	11.5643	DOWNDOWN18
AT5G66400	11.3589	10.8469	11.3715	11.7945	11.9128	11.0569	11.1623	11.3457	DOWNDOWN18
AT4G36530	8.17295	5.9547	9.23915	9.14505	8.7375	6.9111	9.27075	9.44095	DOWNDOWN22
AT3G13672	10.2957	9.73245	11.1868	11.5909	10.8643	10.5328	11.098	11.0768	DOWNDOWN22
AT5G49100	8.36445	7.62165	10.4242	10.5728	8.93445	7.87075	9.94915	10.3383	DOWNDOWN18
AT4G16563	11.8112	11.0675	13.4304	13.0462	12.3819	11.8979	13.4165	13.5742	DOWNDOWN22
AT1G69260	10.1768	10.5205	10.8483	11.3428	10.7565	10.5378	10.4594	10.6362	DOWNDOWN18
AT5G16730	11.5883	10.5976	12.5381	12.239	12.1684	11.3335	12.6852	12.6422	DOWNDOWN22
AT3G14280	10.7235	10.5975	11.1505	11.6363	11.3154	11.0752	11.303	11.1006	DOWNDOWN22
AT5G53020	8.6387	7.29535	9.4678	9.7038	9.2327	8.2314	9.865	10.1516	DOWNDOWN22
AT4G09820	6.9463	6.604	9.20965	8.871	7.5425	7.82745	7.525	8.41075	DOWNDOWN22
AT4G14560	8.12485	7.41765	8.6532	8.431	8.7243	7.49565	8.94285	9.1382	DOWNUP22
AT1G29670	13.0222	11.9401	13.565	13.259	13.6224	12.0406	13.924	13.9348	DOWNDOWN18
AT4G31050	9.8043	9.1525	10.2764	10.1167	10.4048	9.31645	10.5747	10.4858	DOWNDOWN18
AT1G01453	8.38255	9.74785	8.3002	8.61365	8.9877	10.3834	8.856	7.923	UPDOWN18
AT3G22840	8.93005	8.9132	9.5992	10.2216	9.5367	8.91645	8.43285	9.15145	DOWNDOWN18
AT1G53040	10.2964	9.9161	11.1397	10.991	10.9032	10.202	11.4791	11.5363	DOWNDOWN18
AT3G28290	9.0954	7.90075	10.2863	10.028	9.7033	8.5253	10.1823	10.338	DOWNDOWN18
AT5G04820	9.79665	9.6266	10.5543	10.5052	10.4047	9.51705	10.8436	10.8727	DOWNDOWN18
AT1G65370	9.2426	9.81175	9.44015	10.3935	9.85125	9.50945	9.94445	10.3696	DOWNDOWN18
AT1G30250	7.50505	8.97395	8.71995	9.2258	8.11435	9.5007	8.69335	8.1791	DOWNDOWN18
AT3G59210	9.51345	9.67975	10.0562	10.3025	10.1249	10.0991	10.5489	10.4337	DOWNDOWN18
AT5G27950	9.61465	9.1463	10.2538	10.5396	10.2287	9.6984	10.7949	10.865	DOWNDOWN18
AT5G26170	10.2442	9.17145	10.1524	10.3002	10.8582	10.0518	9.7126	9.72685	DOWNDOWN18
AT3G63210	12.1249	12.0295	12.9562	13.109	12.7393	12.1172	13.1916	13.1116	DOWNDOWN18
AT1G46480	8.7825	7.59225	9.46185	9.5757	9.39805	8.51435	9.62385	9.7763	DOWNDOWN18
AT1G72160	10.613	9.9471	11.501	11.3476	11.2298	10.3431	11.7276	11.6288	DOWNDOWN18
AT2G27920	12.0433	11.3174	12.2927	12.3691	12.662	11.6747	12.5372	12.5392	DOWNDOWN18
AT1G32450	11.4706	11.5635	12.7316	12.8483	12.0902	12.3604	12.7997	12.6517	DOWNDOWN18
AT3G16370	12.0492	10.0064	12.8295	12.8098	12.6701	10.0189	12.8831	13.4719	DOWNDOWN18
AT5G12950	11.9193	10.5632	12.6797	12.695	12.5417	11.0493	13.0852	12.9747	DOWNDOWN18
AT1G11700	11.3337	10.1261	12.966	13.0882	11.9594	10.5547	12.8414	13.0225	DOWNDOWN18
AT4G27180	11.2381	10.3043	12.3682	12.3537	11.8639	10.6489	12.5549	12.5112	DOWNDOWN18
AT4G02630	11.9089	10.7587	12.9539	13.0072	12.5364	11.3787	13.1147	13.0635	DOWNDOWN18
AT5G22050	9.3311	8.78955	9.8616	10.0919	9.9589	9.1538	10.1961	10.3164	DOWNDOWN18
AT3G22550	11.3098	10.1151	12.9939	12.8958	11.939	10.612	12.7962	12.8903	DOWNDOWN18
AT5G57660	12.3402	12.2772	12.9597	13.4853	12.9699	12.06	13.3841	12.7919	DOWNDOWN18
AT5G20110	11.3272	10.5578	12.4285	12.5261	11.9574	11.0857	12.5089	12.592	DOWNDOWN18
AT5G07820	10.2693	9.31935	11.2124	10.9825	10.9004	10	11.3403	11.2952	DOWNDOWN18
AT1G64330	9.7223	9.01205	10.2266	9.97285	10.354	9.8795	10.4757	10.8688	DOWNDOWN18
AT4G31250	8.96275	8.8063	9.90365	9.95345	9.59715	9.34735	10.2541	10.0744	DOWNDOWN18
AT5G64860	12.2306	11.16	12.5504	12.2393	12.8678	11.8609	13.0966	12.9248	DOWNDOWN18
AT5G15310	8.5113	8.6411	10.1509	10.2509	9.14895	7.3947	9.74165	10.3932	DOWNDOWN18
AT4G33980	11.3128	11.5431	11.1832	10.8996	11.9538	11.6799	12.0719	11.9475	UPDOWN18
AT3G02020	11.9459	10.3133	13.1055	13.2246	12.587	11.4932	13.2524	13.2308	DOWNDOWN18
AT2G15970	13.1491	11.5195	13.7524	13.6785	13.7923	12.3779	14.0192	14.0951	DOWNDOWN18
AT4G36870	10.2416	9.64325	11.4705	11.2002	10.887	10.0949	11.6306	11.5764	DOWNDOWN18
AT3G56270	9.72425	8.02615	11.1381	10.9697	10.3711	8.8265	11.0525	11.04	DOWNDOWN18
AT4G35783	7.70215	6.98335	8.68805	9.02065	8.35565	7.87025	9.0505	9.0316	DOWNDOWN18
AT4G26370	11.5814	10.4161	12.11	12.0472	12.2366	10.6303	12.6922	12.2753	DOWNDOWN18
AT5G25190	9.82295	9.25195	10.1134	9.91105	10.48	10.0455	10.2889	11.0198	DOWNDOWN18
AT5G25210	9.31135	8.64215	9.8688	9.7168	9.9713	8.9203	10.2935	10.1444	DOWNDOWN18
AT3G08030	10.1385	9.17725	10.9915	11.0357	10.7991	10.0938	11.0784	11.2789	DOWNDOWN18
AT4G15450	10.831	9.70155	11.7892	11.795	11.4939	10.3086	12.1164	12.0146	DOWNDOWN18
AT3G18000	9.4469	8.9355	10.012	9.9752	10.1116	9.1091	10.4719	10.8729	DOWNDOWN18
AT1G49560	9.4669	9.24505	10.2409	9.9872	10.1319	9.65015	10.464	10.2311	DOWNDOWN18
AT3G47500	10.3126	9.61435	11.3637	12.1702	10.981	9.4395	11.4227	10.9791	DOWNDOWN18
AT2G20515	7.13105	7.3968	8.0147	8.10285	7.8013	7.86255	7.79755	7.81135	DOWNDOWN18
AT1G12090	12.7643	11.9496	13.1447	12.8779	13.4351	12.0315	13.3584	13.5885	DOWNDOWN18
AT5G53730	11.377	10.4846	12.5724	12.7919	12.0481	11.1773	12.6989	12.804	DOWNDOWN18
AT3G04550	12.0623	10.6912	12.9466	12.4508	12.7335	11.2357	13.3805	13.085	DOWNDOWN18
AT4G02130	11.4261	10.2372	12.7404	12.7461	12.098	10.6576	12.8032	12.9983	DOWNDOWN18
AT5G63810	10.6034	9.78305	10.9622	10.7546	11.2758	10.3039	11.4311	11.391	DOWNDOWN18
AT5G10760	12.6163	11.0022	13.5671	13.7599	13.2898	11.5689	13.3962	13.5995	DOWNDOWN18
AT2G17040	11.3403	9.7021	12.1109	12.0294	12.0149	10.7342	11.7587	12.1169	DOWNDOWN18
AT5G43270	10.1551	9.37855	10.9901	11.1556	10.8308	10.1492	11.5322	11.8839	DOWNDOWN18
AT1G64890	11.3118	11.1189	12.0565	12.0582	11.9948	11.2404	12.2715	11.9513	DOWNDOWN18
AT2G34170	7.7047	6.9897	8.0569	7.88045	8.38945	7.4712	8.0369	8.9536	DOWNDOWN18
AT5G67570	9.2216	8.14175	9.99065	10.0025	9.9071	8.83945	10.4142	10.4769	DOWNDOWN18
AT4G13195	10.7458	10.0576	11.1548	11.4388	11.4319	10.5954	11.1515	11.231	DOWNDOWN18
AT2G28550	11.5838	10.4948	13.0155	12.9573	12.2718	11.2423	13.1441	13.2334	DOWNDOWN18
AT3G27210	12.0117	11.9179	12.6892	12.775	12.7006	12.3093	13.0566	12.8531	DOWNDOWN18
AT1G53035	10.8332	10.586	11.6595	11.0773	11.5235	10.7386	12.0203	11.6997	DOWNDOWN18
AT5G64170	9.92345	10.188	10.9185	11.6731	10.6143	9.74725	11.0319	10.0883	DOWNDOWN18
AT5G50360	8.5126	9.74425	8.1758	9.2605	9.20365	9.39645	8.5975	8.1372	UPDOWN18
AT2G40475	10.8744	10.291	12.3146	12.5853	11.5721	9.71335	12.2294	12.3399	DOWNDOWN18
AT1G05870	8.66655	7.7886	10.3764	10.709	9.36925	8.246	10.3898	10.7848	DOWNDOWN18
AT5G26690	9.5261	9.5538	9.53865	10.0252	10.2305	9.77865	9.1109	9.1033	UPDOWN18
AT4G19170	11.4309	10.4526	12.7373	13.4853	12.136	9.67075	12.9378	12.8355	DOWNDOWN18
AT5G39520	12.046	11.4546	12.5287	12.6609	12.7593	12.7037	12.6602	12.2819	DOWNDOWN18
AT4G01330	10.4012	9.79165	11.0533	11.3827	11.1152	10.0728	11.6056	11.5339	DOWNDOWN18
AT2G34420	13.9253	12.8354	14.5111	14.6898	14.6395	12.9844	14.7144	14.58	DOWNDOWN18
AT1G62770	6.3706	6.56755	7.46475	7.88305	7.08515	8.51285	7.7506	8.195	DOWNDOWN18
AT1G62560	10.4847	10.1326	12.01	11.9518	11.1994	10.2937	12.1078	11.9748	DOWNDOWN18
AT4G18520	10.4872	10.0549	11.2466	11.0667	11.202	10.2155	11.658	10.9717	DOWNDOWN18
AT1G67510	10.5716	9.6467	11.6088	11.3415	11.2869	9.9429	11.7284	11.4933	DOWNDOWN18
AT3G21100	9.0775	8.3312	9.9655	10.0951	9.794	9.35245	10.171	10.2619	DOWNDOWN18
AT2G29650	11.0938	10.4378	11.7125	12.4242	11.811	10.3625	12.077	11.6738	DOWNDOWN18
AT4G33150	11.5172	11.7197	11.8558	11.9487	12.2347	12.5751	12.2995	11.7108	UPDOWN18
AT5G42200	9.68175	8.4864	10.4627	10.9017	10.3994	8.98795	10.8455	11.0267	DOWNDOWN18
AT1G24470	8.29295	7.29315	9.76465	10.2283	9.0115	7.76565	9.9647	9.51335	DOWNDOWN18
AT5G42030	10.1477	8.585	11.1346	11.1582	10.8695	9.11635	11.276	11.6303	DOWNDOWN18
AT4G33625	11.6126	10.9397	12.214	12.0773	12.3349	11.2149	12.6215	12.6553	DOWNDOWN18
AT3G18080	12.6338	11.615	12.6904	12.2789	13.3582	12.1303	13.3126	13.1581	DOWNDOWN18
AT4G26760	9.3314	8.4094	10.592	10.4135	10.0591	8.617	10.7877	10.9449	DOWNDOWN18
AT1G68530	9.5036	7.6721	10.6954	10.6883	10.2335	8.70105	11.0385	11.0806	DOWNDOWN18
AT3G17950	9.82395	9.0162	10.6428	10.6708	10.5549	9.50285	10.9169	11.0465	DOWNDOWN18
AT3G55760	12.1541	11.2942	12.7876	12.7506	12.8925	11.6421	13.234	13.0023	DOWNDOWN18
AT5G44005	10.1767	10.2834	11.0676	11.1275	10.9164	10.2589	11.4526	11.148	DOWNDOWN18
AT2G39900	11.1791	10.4861	11.5708	11.3915	11.9196	10.9111	12.1147	12.0125	DOWNDOWN18
AT3G45780	11.7611	10.7281	12.6315	12.8194	12.5086	10.6692	13.0536	12.9547	DOWNDOWN18
AT5G23010	12.9198	10.9732	13.8979	13.7912	13.6692	12.2524	14.1712	13.9631	DOWNDOWN18
AT3G18050	11.7836	10.3902	13.0795	13.0459	12.5343	10.2264	13.1715	13.4228	DOWNDOWN18
AT1G22740	10.2938	9.64795	10.6565	10.9697	11.0483	9.63615	11.253	11.369	DOWNDOWN18
AT1G52855	9.20525	8.48125	10.3423	10.6821	9.96435	8.5038	10.3722	10.0093	DOWNDOWN18
AT2G37460	11.7297	11.2386	12.4184	12.4902	12.4902	11.5576	12.6556	12.1913	DOWNDOWN18
AT5G62470	9.537	8.5758	10.8543	10.9461	10.3018	8.9137	11.0305	10.9957	DOWNDOWN18
AT3G05880	12.4334	11.4391	12.6524	12.695	13.1988	12.0678	13.2185	13.2142	DOWNDOWN18
AT1G16410	12.6791	10.554	13.9308	13.8475	13.4454	11.9242	14.0461	13.8524	DOWNDOWN18
AT2G05540	12.822	12.9658	12.8027	13.3983	13.5888	13.7865	13.6909	12.932	UPDOWN18
AT4G14270	12.5156	11.837	12.8773	12.9873	13.2858	12.3174	13.4161	13.2428	DOWNDOWN18
AT5G23240	12.6245	11.6135	12.9261	12.6276	13.3951	12.6054	13.5152	13.2974	DOWNDOWN18
AT4G01430	10.4066	11.3685	10.5682	10.6641	11.1792	11.6331	10.8222	10.322	UPDOWN18
AT1G32740	9.19845	9.20435	10.0037	10.018	9.9714	9.9457	10.6182	10.0092	DOWNDOWN18
AT1G20440	12.8956	12.3802	13.265	13.2568	13.6695	13.0907	13.9532	13.5723	DOWNDOWN18
AT2G19990	7.74515	8.68525	8.51295	8.1424	8.52035	10.7302	9.5947	8.9603	DOWNDOWN18
AT3G19710	12.0169	10.1562	13.1546	13.1245	12.7929	11.2729	13.3384	13.2417	DOWNDOWN18
AT3G14395	7.5973	8.2864	8.9724	9.0832	8.3751	7.9771	9.65735	8.5722	DOWNDOWN18
AT4G32340	12.8756	11.4303	13.2652	13.189	13.6586	12.6919	13.878	13.6427	DOWNDOWN18
AT5G63800	12.1432	11.7404	12.3603	12.6294	12.9266	12.3852	13.0912	12.622	DOWNDOWN18
AT5G03350	12.6181	11.7594	13.3505	13.5983	13.4025	12.3305	13.1075	12.8744	DOWNDOWN18
AT2G04570	9.26265	7.9743	10.1167	10.5912	10.0511	7.2253	10.5447	10.0355	DOWNDOWN18
AT1G69440	8.93455	7.49615	10.8137	10.7656	9.7254	8.02575	10.7301	10.4742	DOWNDOWN18
AT4G17770	12.0373	10.0799	13.6093	13.6141	12.839	10.7864	13.5321	13.5913	DOWNDOWN18
AT3G58990	12.014	10.1675	13.5707	13.5395	12.8181	11.0318	13.6695	13.6372	DOWNDOWN18
AT2G28720	11.2818	11.0543	11.9017	11.6459	12.0876	11.2205	12.4493	12.1927	DOWNDOWN18
AT5G23870	9.3828	9.1353	9.79305	9.76475	10.1943	9.51185	10.4015	10.1912	DOWNDOWN18
AT1G20450	13.0625	12.4718	13.7644	13.5809	13.8743	12.9163	14.1269	13.8481	DOWNDOWN18
AT2G21940	7.6111	7.298	8.2515	8.7907	8.42535	7.6582	8.93085	9.2731	DOWNDOWN18
AT3G03341	9.71945	10.5813	10.1143	11.0717	10.5372	11.0376	9.73005	10.1925	UPDOWN18
AT1G62710	10.0351	8.7157	11.9394	12.2715	10.8538	8.51835	11.519	11.3177	DOWNDOWN18
AT1G22160	10.8683	9.16865	12.5436	12.605	11.6876	9.5953	12.3467	12.7185	DOWNDOWN18
AT3G06770	9.50235	8.41365	11.0572	11.0169	10.3216	9.0691	11.0351	11.3615	DOWNDOWN18
AT1G19340	6.9709	5.28345	8.06	8.26445	7.792	5.7072	8.3246	8.57075	DOWNDOWN18
AT2G21380	9.6757	9.01285	10.7368	10.4006	10.4992	9.38125	10.9674	10.8275	DOWNDOWN18
AT5G52310	13.0442	11.8364	13.5937	13.1757	13.8708	12.5889	14.0269	13.744	DOWNDOWN18
AT2G22840	8.3183	7.46735	9.2868	9.44105	9.15335	7.98015	9.8208	9.96265	DOWNDOWN18
AT1G67660	10.044	9.2639	11.1166	10.9962	10.8802	9.5695	11.3981	11.1833	DOWNDOWN18
AT4G23870	9.922	8.9322	11.3919	12.04	10.7594	8.7605	11.5847	11.5866	DOWNDOWN18
AT4G14090	10.7446	9.58865	13.2081	12.7483	11.5823	11.3631	12.0432	12.7714	DOWNDOWN18
AT5G06690	10.806	9.75125	10.6043	10.7675	11.6487	10.1502	11.9387	11.802	DOWNDOWN18
AT1G56650	11.0531	9.7487	12.9398	13.0327	11.9009	10.5465	12.6266	12.5754	DOWNDOWN18
AT3G01310	9.82685	9.1507	10.5854	10.5446	10.6776	9.5387	11.1324	10.8393	DOWNDOWN18
AT4G32810	8.751	10.1076	9.1692	9.5866	9.6085	11.1982	9.5598	9.32625	UPDOWN18
AT1G03550	7.96245	7.96135	8.4295	9.0935	8.84115	8.15355	9.1679	9.3724	DOWNDOWN18
AT3G10020	11.5517	11.2006	11.7646	12.1088	12.4318	11.1838	12.2446	12.0605	DOWNDOWN18
AT5G48850	9.2864	7.2129	11.6003	11.6802	10.1669	8.216	11.6195	11.3705	DOWNDOWN18
AT4G21930	10.6507	8.494	12.8778	13.1291	11.5339	9.1812	12.5603	12.729	DOWNDOWN18
AT5G59130	8.6984	7.08265	9.14095	9.5311	9.59005	7.37695	10.0778	8.8792	DOWNDOWN18
AT3G48410	9.10255	8.13955	10.0619	10.3965	9.99635	8.52825	10.5711	10.446	DOWNDOWN18
AT2G34090	10.36	10.0073	10.9131	10.6251	11.2555	10.3715	11.4312	11.3073	DOWNDOWN18
AT4G12030	11.5202	9.8775	12.895	12.8627	12.4241	10.6581	13.1394	13.0673	DOWNDOWN18
AT5G22570	6.88785	7.0688	7.1232	7.304	7.8116	7.2893	6.6044	6.6956	UPDOWN18
AT3G26740	13.434	12.228	14.0001	14.0262	14.36	13.2154	14.3971	14.2824	DOWNDOWN18
AT3G51240	10.8577	9.72935	13.7063	13.5416	11.7881	10.0778	12.1861	13.2511	DOWNDOWN18
AT4G30660	11.8901	10.4959	12.3405	11.9636	12.8245	11.5138	12.823	12.6459	DOWNDOWN18
AT1G74458	8.5207	8.01065	9.55925	9.8725	9.4569	8.2973	10.0196	9.90365	DOWNDOWN18
AT4G40060	10.8425	10.3644	12.422	12.6776	11.7792	10.265	12.5584	12.5181	DOWNDOWN18
AT3G24520	9.333	8.17935	10.4145	10.9167	10.2743	8.48165	10.4433	10.6108	DOWNDOWN18
AT3G22740	8.82105	8.3372	9.58475	9.75975	9.77335	8.93265	9.9536	9.7775	DOWNDOWN18
AT3G15950	9.96375	10.7891	11.3709	11.6341	10.9199	11.2339	11.9512	11.5461	DOWNDOWN18
AT2G39920	10.1947	8.3655	11.693	11.6299	11.1517	9.5073	12.1395	11.9344	DOWNDOWN18
AT1G52190	10.3799	10.0604	11.4227	11.4038	11.3382	9.22785	12.0669	12.2157	DOWNDOWN18
AT2G03310	10.4094	9.3447	11.225	11.4453	11.3682	9.77155	12.0439	11.6778	DOWNDOWN18
AT3G50840	9.538	9.1244	10.8925	11.1745	10.5038	10.0409	11.3533	11.0765	DOWNDOWN18
AT5G59320	13.1719	11.6354	13.9968	14.2232	14.138	12.92	14.4164	14.0708	DOWNDOWN18
AT5G11550	8.7665	7.02155	11.5809	11.1827	9.74835	7.01475	11.4092	11.8451	DOWNDOWN18
AT1G53885	10.789	10.4745	10.6193	10.1518	11.7797	11.0968	11.2351	10.1107	UPDOWN18
AT1G06460	12.7177	11.5856	13.0957	13.0127	13.7113	12.2403	13.8573	13.5652	DOWNDOWN18
AT2G18300	9.65155	9.1151	9.87455	10.1923	10.6524	8.472	10.8219	11.1299	DOWNDOWN18
AT1G51140	10.1165	9.4338	12.2241	12.3306	11.1251	9.883	12.1272	12.2169	DOWNDOWN18
AT1G22550	10.054	9.7236	11.0875	11.0434	11.0703	10.3194	11.5287	11.1879	DOWNDOWN18
AT2G15890	12.2164	11.9187	12.5436	12.3979	13.2429	12.3142	13.484	13.1394	DOWNDOWN18
AT5G12050	10.5256	9.11265	10.1804	10.1368	11.5523	9.0858	10.7397	11.3087	DOWNDOWN18
AT1G60190	8.0561	7.38655	9.0342	10.2677	9.0836	7.35655	8.90795	8.4964	DOWNDOWN18
AT2G43010	11.5508	11.2049	12.2077	12.5583	12.5798	11.3881	12.8514	12.4244	DOWNDOWN18
AT5G11590	8.40605	6.77975	11.2687	11.4254	9.43765	6.8096	10.7247	11.0983	DOWNDOWN18
AT4G09500	9.28905	7.92645	11.3498	11.0514	10.3232	8.4444	11.1215	11.0998	DOWNDOWN18
AT4G17460	9.4267	9.0898	10.4166	11.0339	10.4789	8.9018	10.8342	10.8948	DOWNDOWN18
AT3G62550	11.5247	9.9614	11.8372	12.3345	12.5785	10.7686	12.7497	12.4709	DOWNDOWN18
AT3G19850	10.288	9.39175	11.4975	11.5694	11.3428	9.94705	12.0967	11.7965	DOWNDOWN18
AT5G08330	11.0935	10.3522	12.37	12.4185	12.1502	10.4678	12.621	12.7956	DOWNDOWN18
AT1G16850	11.4692	10.1364	12.2199	12.2666	12.5282	10.4808	12.4718	12.613	DOWNDOWN18
AT1G66270	7.38965	8.9809	7.397	7.63955	8.4493	8.3335	7.2806	6.6028	UPDOWN18
AT5G06980	8.60975	9.10255	9.6085	11.2748	9.6736	7.7701	10.0403	8.27505	DOWNDOWN18
AT4G18830	9.0517	7.82205	10.047	10.414	10.1156	9.025	10.4543	10.3553	DOWNDOWN18
AT5G57340	10.3748	9.22465	11.3285	11.6284	11.4486	9.6872	11.9993	11.6235	DOWNDOWN18
AT3G09220	9.8877	12.0801	10.8859	11.1476	10.9661	11.6354	10.8349	11.6406	*
AT1G58225	8.35015	7.11545	8.51475	9.3552	9.44715	7.52405	8.3293	8.90505	DOWNDOWN18
AT3G03480	9.82785	8.13415	10.5756	10.8614	10.9265	10.2085	10.5279	10.4571	DOWNDOWN18
AT5G60100	9.56305	8.03085	9.8895	9.5454	10.662	9.50145	10.9258	10.5691	DOWNDOWN18
AT1G75900	11.1746	8.48735	12.5419	12.6939	12.2747	10.1063	12.9732	12.9271	DOWNDOWN18
AT4G04630	8.84995	8.2703	9.9374	10.5385	9.9698	8.0765	10.4182	10.1373	DOWNDOWN18
AT5G17220	10.6635	10.0905	12.8963	12.8574	11.7842	11.6361	11.7043	12.4733	DOWNDOWN18
AT2G41190	9.58365	8.32485	10.7241	11.4634	10.7162	9.7	10.8798	10.9771	DOWNDOWN18
AT1G22370	9.48485	8.87175	10.5518	10.4861	10.6229	9.74475	11.3155	10.9962	DOWNDOWN18
AT5G01520	9.9027	9.708	10.7698	11.3387	11.0437	10.3965	11.3589	11.0536	DOWNDOWN18
AT3G09260	11.1694	10.1828	12.7339	12.4285	12.3278	12.8882	13.6487	12.1614	DOWNDOWN18
AT2G35070	9.34925	10.2526	9.7277	10.6308	10.5138	10.9491	10.4059	9.5993	UPDOWN18
AT4G30650	11.945	9.95295	12.1848	11.5765	13.1122	11.0377	13.1128	12.9787	DOWNDOWN18
AT3G47340	11.8141	13.2937	11.7825	12.5911	12.986	13.5699	12.7551	11.7302	UPDOWN18
AT3G28510	10.7035	11.7633	10.9376	11.2932	11.8823	11.852	10.6957	10.532	UPDOWN18
AT5G54060	9.68355	8.9177	12.439	12.1126	10.8821	10.4452	10.8803	11.8146	DOWNDOWN18
AT1G15040	9.0838	11.043	8.28635	9.3334	10.2843	11.0379	9.42785	8.3926	UPDOWN18
AT4G33490	11.6235	10.8856	12.403	12.2859	12.8295	11.6757	13.0514	12.7471	DOWNDOWN18
AT3G08860	10.4517	9.486	12.4421	12.635	11.6678	11.1574	12.4591	12.1883	DOWNDOWN18
AT4G37160	5.5043	5.0977	7.56355	6.77465	6.7245	7.93835	7.17875	7.38185	DOWNDOWN18
AT5G42900	10.0894	10.3044	9.98465	9.20385	11.3124	11.1503	11.0808	10.645	UPDOWN18
AT2G15090	8.98045	6.2087	8.558	8.51765	10.2168	7.01885	10.6707	10.9321	DOWNDOWN18
AT1G18870	10.0873	8.7361	10.4851	10.6497	11.3312	9.4743	10.7523	10.5054	DOWNDOWN18
AT5G62360	10.3829	11.1612	8.9362	8.82565	11.6398	10.6387	11.333	10.2267	UPDOWN18
AT1G22250	7.8839	7.0711	8.293	8.80815	9.14645	6.79665	9.30935	8.9904	DOWNDOWN18
AT4G30170	7.7563	11.4404	8.99725	9.6936	9.0198	10.8895	9.8092	10.5127	*
AT3G23870	8.20005	7.6083	9.15555	9.1954	9.4742	8.5349	10.0018	9.30495	DOWNDOWN18
AT4G11650	11.4801	13.7998	12.3358	12.9816	12.7606	13.8746	12.7314	12.2332	*
AT1G09240	9.2569	9.66155	10.6067	10.0479	10.546	10.3171	10.9075	9.7101	DOWNDOWN18
AT1G57590	8.3746	6.49815	10.5076	10.5071	9.6674	8.3678	10.5679	10.1464	DOWNDOWN18
AT5G46600	7.41225	7.0239	8.51475	8.0832	8.70835	7.0159	9.42085	8.56045	DOWNDOWN18
AT3G49340	10.126	10.5899	11.8122	11.8462	11.4349	10.8921	11.2869	11.6243	DOWNDOWN18
AT5G59310	12.3174	11.1136	13.2495	13.4617	13.6332	12.13	13.6807	13.558	DOWNDOWN18
AT1G73330	10.4565	10.2448	12.9497	12.5587	11.7786	12.4201	13.1232	12.1518	DOWNDOWN18
AT5G42800	10.8087	9.79255	13.5494	13.2769	12.1478	11.8839	12.2035	13.217	DOWNDOWN18
AT1G78070	10.5905	10.5923	11.8507	12.136	11.9303	10.0886	12.4761	12.3491	DOWNDOWN18
AT2G46790	7.6235	7.6775	8.0377	8.52735	8.9913	8.77405	8.9759	7.8052	DOWNDOWN18
AT5G25110	9.0854	9.52205	9.1512	10.0738	10.4699	10.0461	10.987	9.3417	UPDOWN18
AT2G38920	7.91865	9.1243	9.2305	9.0772	9.31275	9.74795	9.4754	8.80615	DOWNDOWN18
AT4G12900	8.0848	6.27765	8.9803	8.5112	9.4794	7.20845	9.8878	9.26225	DOWNDOWN18
AT4G22870	9.68205	8.55215	12.5681	12.3158	11.0887	10.7569	11.001	11.987	DOWNDOWN18
AT5G07690	7.29455	5.14475	9.63195	9.35685	8.74855	5.6202	10.0212	9.9799	DOWNDOWN18
AT1G67265	5.8153	6.14745	8.00145	8.0719	7.2702	6.24525	8.6666	8.44055	DOWNDOWN18
AT1G70820	8.9891	5.38385	9.60995	8.99095	10.4982	7.3083	11.0558	10.5335	DOWNDOWN18
AT4G28040	7.72685	7.9341	8.17785	10.1353	9.23685	9.36905	10.0884	8.6681	DOWNDOWN18
AT5G23990	7.97685	7.5385	8.65555	8.89825	9.50245	8.04065	9.66145	8.9132	DOWNDOWN18
AT1G02205	7.76865	5.46815	9.45405	9.5405	9.30855	6.2844	10.0382	9.1976	DOWNDOWN18
AT4G18270	8.14955	8.36115	10.0787	10.0199	9.69425	8.72075	10.683	10.468	DOWNDOWN18
AT5G16030	8.45355	7.16655	9.7304	10.9977	10.0001	6.9842	10.2127	10.6227	DOWNDOWN18
AT5G27780	6.3645	5.2648	7.70785	7.8415	7.92285	5.2239	8.0413	8.38445	DOWNDOWN18
AT1G11210	11.2235	9.8415	12.4333	12.6105	12.8042	11.0074	13.0071	12.4779	DOWNDOWN18
AT4G22230	6.35815	7.6046	7.6914	7.8877	7.9855	9.23975	7.5652	7.2442	DOWNDOWN18
AT5G23980	8.5998	8.08625	9.18535	9.87895	10.2324	8.4947	10.5362	9.67255	DOWNDOWN18
AT5G15500	7.4747	5.9941	10.2276	10.7583	9.11085	8.5173	11.1307	10.0563	DOWNDOWN18
AT1G51090	9.71785	8.9982	11.2544	11.3134	11.3708	9.31875	12.0556	11.7163	DOWNDOWN18
AT4G33550	8.4389	7.92005	8.6896	9.41095	10.1043	9.54655	8.7379	9.43	DOWNDOWN18
AT1G18710	8.17345	6.83305	9.5318	9.9787	9.9186	7.8405	10.1352	10.0047	DOWNDOWN18
AT2G40610	6.325	5.706	7.3577	6.924	8.1621	7.49275	8.8049	9.83325	DOWNDOWN18
AT5G07990	7.84825	7.30515	12.1384	11.3751	9.7468	8.1557	9.3682	11.1883	DOWNDOWN18
AT3G20370	6.6865	8.30045	8.99225	9.8415	8.5873	9.53875	9.83745	9.1272	DOWNDOWN18
AT4G22880	8.5124	7.3849	12.2386	11.9926	10.4188	9.9145	10.3616	11.5793	DOWNDOWN18
AT1G12845	9.6643	7.10185	12.0584	11.8887	11.5865	8.4787	12.4735	12.381	DOWNDOWN18
AT3G47350	6.90485	5.79785	6.8452	7.0552	8.89475	6.8883	8.69755	8.05985	DOWNDOWN18
AT1G07050	8.2185	6.26675	9.528	8.19225	10.3465	7.5875	10.8226	10.3824	DOWNDOWN18
AT3G16450	5.612	6.12765	8.7002	9.1712	7.78285	9.84445	10.1456	7.5342	DOWNDOWN18
AT3G55240	10.0733	8.8547	12.0119	12.7368	12.2474	9.20545	13.1714	12.3724	DOWNDOWN18
AT3G29590	7.36785	6.13015	11.7194	11.1556	9.54655	7.6313	10.0259	11.007	DOWNDOWN18
AT4G32280	6.84345	5.4498	6.29815	6.4723	9.1005	5.597	7.53445	8.8071	DOWNDOWN18
AT1G56600	8.297	6.93715	10.2439	11.4003	10.5944	6.62765	10.5783	10.3958	DOWNDOWN18
AT4G04330	8.5006	6.0033	8.1034	8.3024	11.1024	7.8315	10.8835	9.7937	DOWNDOWN18
AT5G65690	6.20745	8.7722	6.82525	7.5878	8.8597	9.4424	8.058	6.6637	*
AT4G25480	7.69675	6.48815	8.15775	8.0847	10.6845	7.0829	10.8745	9.3687	DOWNDOWN18
AT5G18030	7.2345	5.883	9.7105	10.0663	10.2559	5.60675	10.4126	10.8352	DOWNDOWN18
AT5G18020	7.05105	4.21065	9.97545	10.2935	10.6212	4.69885	10.8694	11.187	DOWNDOWN18
