# Supplementary material for: Jasmonate signalling drives time‐of‐day differences in susceptibility of Arabidopsis to the fungal pathogen Botrytis cinerea
Source: Plant J. 2015 Nov 21;84(5):937–48. doi: 10.1111/tpj.13050 (PMC4982060; doi:10.1111/tpj.13050)
Supplement: Supplementary file 12 — Dataset S4. Biological Process Gene Ontology terms significantly overrepresented in groups of genes differentially expressed in response to inoculation at different times of the day. [file TPJ-84-937-s012.xlsx]

## Sheet: Sheet1
Supplementary Data Set 4: Biological Process Gene Ontology terms significantly overrepresented in groups of genes differentially expressed in response to inoculation at different times of the day. The number of genesin the cluster (X), number of genes annotated with a GO term (N), number of genes annotated with a particular term in the cluster (x) and in the genome (n) along with the AGI numbers …
Group	GO-ID	corr p-value	x	n	X	N	Description	Genes in test set
UPUP18	42221	1.6819e-12	69	3873	169	24887	response to chemical stimulus	AT2G25810|AT5G12030|AT4G35770|AT3G57020|AT5G20810|AT5G64750|AT1G20310|AT5G14730|AT4G40080|AT5G52640|AT1G43160|AT5G45340|AT4G37295|AT5G04250|AT2G35730|AT3G48360|AT5G51440|AT4G01250|AT1G23870|AT1G08920|AT3G04290|AT4G14690|AT4G37770|AT1G59950|AT3G60140|AT5G62480|AT3G02550|AT1G80710|AT2G41640|AT2G16060|AT2G30040|AT1G23710|AT3G11480|AT1G66600|AT4G21680|AT4G19460|AT4G27450|AT4G12400|AT1G75830|AT3G13380…
UPUP18	10033	6.286e-12	56	2766	169	24887	response to organic substance	AT2G25810|AT4G35770|AT3G57020|AT5G20810|AT5G64750|AT1G20310|AT5G14730|AT1G43160|AT5G45340|AT4G37295|AT5G04250|AT2G35730|AT3G48360|AT4G01250|AT1G23870|AT1G08920|AT3G04290|AT1G59950|AT4G37770|AT4G14690|AT5G62480|AT3G60140|AT3G02550|AT2G41640|AT2G16060|AT1G80710|AT2G30040|AT1G23710|AT3G11480|AT1G66600|AT4G27450|AT1G75830|AT3G13380|AT1G63020|AT5G62520|AT3G49620|AT1G71520|AT1G70140|AT2G26020|AT4G26120…
UPUP18	50896	4.677e-09	82	6160	169	24887	response to stimulus	AT2G25810|AT5G12030|AT4G35770|AT3G57020|AT5G20810|AT5G64750|AT1G20310|AT5G14730|AT4G40080|AT5G05580|AT5G52640|AT1G43160|AT5G45340|AT4G37295|AT4G10270|AT5G04250|AT1G73010|AT2G35730|AT3G44550|AT3G48360|AT5G51440|AT5G52020|AT4G01250|AT1G23870|AT1G08920|AT3G04290|AT4G14690|AT4G37770|AT1G59950|AT3G60140|AT5G62480|AT3G02550|AT1G80710|AT2G41640|AT2G16060|AT2G30040|AT5G62165|AT1G23710|AT3G11480|AT1G66600…
UPUP18	9743	7.597e-06	22	817	169	24887	response to carbohydrate stimulus	AT3G48360|AT1G23710|AT1G08630|AT4G01250|AT1G23870|AT4G35770|AT3G57020|AT5G64750|AT5G62520|AT3G47380|AT1G71520|AT4G14690|AT4G37770|AT1G70140|AT3G60140|AT4G26120|AT5G64870|AT5G45340|AT3G50260|AT2G41640|AT4G17490|AT2G30040
UPUP18	9719	2.5367e-05	31	1631	169	24887	response to endogenous stimulus	AT2G25810|AT1G23710|AT3G11480|AT1G66600|AT4G35770|AT5G20810|AT5G64750|AT1G20310|AT1G75830|AT3G49620|AT1G43160|AT2G26020|AT3G50260|AT4G37295|AT1G67100|AT5G04250|AT1G19840|AT3G48360|AT5G44420|AT3G06490|AT4G28085|AT1G08920|AT3G02140|AT3G47380|AT1G59950|AT5G64870|AT1G05680|AT1G80710|AT4G17490|AT5G64900|AT2G30040
UPUP18	6950	2.7608e-05	53	3885	169	24887	response to stress	AT5G12030|AT4G35770|AT5G64750|AT5G52640|AT1G43160|AT5G45340|AT4G10270|AT5G04250|AT1G73010|AT3G48360|AT3G44550|AT5G52020|AT5G51440|AT4G01250|AT1G08920|AT3G04290|AT4G14690|AT3G02550|AT2G16060|AT1G80710|AT5G62165|AT1G23710|AT3G11480|AT4G19460|AT4G27450|AT1G75830|AT4G12400|AT1G15010|AT1G63020|AT3G49620|AT5G62520|AT1G70140|AT2G26020|AT4G26120|AT3G50260|AT1G65390|AT5G44420|AT2G47520|AT1G18980|AT3G06490…
UPUP18	51716	5.895e-05	36	2197	169	24887	cellular response to stimulus	AT2G25810|AT1G23710|AT5G12030|AT1G66600|AT4G27450|AT1G20310|AT4G12400|AT1G75830|AT1G63020|AT3G49620|AT1G43160|AT2G26020|AT4G26120|AT3G50260|AT1G67100|AT4G31940|AT1G73010|AT3G48360|AT5G51440|AT1G18980|AT3G06490|AT3G02140|AT3G47380|AT4G14690|AT1G59950|AT5G64870|AT5G15120|AT1G74310|AT3G02550|AT1G05680|AT5G41080|AT2G16060|AT4G17490|AT2G30040|AT3G17609|AT3G12580
UPUP18	10200	0.00011755	14	422	169	24887	response to chitin	AT1G23710|AT4G01250|AT5G62520|AT3G47380|AT1G71520|AT4G37770|AT1G70140|AT5G64870|AT4G26120|AT5G45340|AT3G50260|AT2G41640|AT4G17490|AT2G30040
UPUP18	14070	0.00016856	8	126	169	24887	response to organic cyclic substance	AT2G35730|AT1G70140|AT5G62480|AT3G06490|AT1G05680|AT2G38240|AT4G37295|AT5G14730
UPUP18	10583	0.00016856	8	126	169	24887	response to cyclopentenone	AT2G35730|AT1G70140|AT5G62480|AT3G06490|AT1G05680|AT2G38240|AT4G37295|AT5G14730
UPUP18	71310	0.00016856	24	1204	169	24887	cellular response to organic substance	AT3G48360|AT2G25810|AT1G23710|AT3G06490|AT1G66600|AT3G02140|AT4G27450|AT1G63020|AT1G20310|AT1G75830|AT3G47380|AT1G59950|AT4G26120|AT5G64870|AT2G26020|AT5G15120|AT3G02550|AT1G05680|AT3G50260|AT2G16060|AT1G67100|AT4G17490|AT3G17609|AT2G30040
UPUP18	9611	0.00024699	12	340	169	24887	response to wounding	AT3G44550|AT3G48360|AT1G23710|AT3G11480|AT1G43160|AT5G44420|AT3G06490|AT3G50260|AT4G10270|AT4G35770|AT5G64900|AT5G04250
UPUP18	9725	0.00040671	25	1383	169	24887	response to hormone stimulus	AT2G25810|AT1G23710|AT1G66600|AT5G20810|AT5G64750|AT1G75830|AT3G49620|AT1G43160|AT2G26020|AT3G50260|AT4G37295|AT1G67100|AT1G19840|AT3G48360|AT5G44420|AT3G06490|AT1G08920|AT3G02140|AT1G59950|AT5G64870|AT1G05680|AT1G80710|AT4G17490|AT5G64900|AT2G30040
UPUP18	70887	0.00040671	25	1384	169	24887	cellular response to chemical stimulus	AT2G25810|AT1G23710|AT1G66600|AT4G27450|AT1G75830|AT1G20310|AT1G63020|AT2G26020|AT4G26120|AT3G50260|AT1G67100|AT4G31940|AT3G48360|AT3G06490|AT3G02140|AT3G47380|AT1G59950|AT5G64870|AT5G15120|AT3G02550|AT1G05680|AT2G16060|AT4G17490|AT2G30040|AT3G17609
UPUP18	6952	0.000445	26	1489	169	24887	defense response	AT1G23710|AT3G11480|AT4G27450|AT5G64750|AT1G75830|AT1G15010|AT1G63020|AT5G52640|AT1G70140|AT2G26020|AT4G26120|AT3G50260|AT5G52020|AT1G65390|AT5G44420|AT3G06490|AT4G01250|AT3G47380|AT2G26010|AT5G44430|AT5G15120|AT3G02550|AT2G16060|AT4G17490|AT1G61560|AT5G64900
UPUP18	32870	0.00063648	15	594	169	24887	cellular response to hormone stimulus	AT3G48360|AT2G25810|AT1G23710|AT3G06490|AT1G66600|AT3G02140|AT1G75830|AT1G59950|AT5G64870|AT2G26020|AT1G05680|AT3G50260|AT4G17490|AT1G67100|AT2G30040
UPUP18	23033	0.00063648	24	1345	169	24887	signaling pathway	AT3G48360|AT2G25810|AT1G23710|AT3G06490|AT1G66600|AT4G01250|AT3G02140|AT4G27450|AT1G20310|AT1G75830|AT3G47380|AT1G59950|AT1G02900|AT4G26120|AT5G64870|AT2G26020|AT5G15120|AT3G02550|AT3G50260|AT2G16060|AT1G67100|AT4G17490|AT3G17609|AT2G30040
UPUP18	71495	0.00095958	17	775	169	24887	cellular response to endogenous stimulus	AT3G48360|AT2G25810|AT1G23710|AT3G06490|AT1G66600|AT3G02140|AT1G20310|AT1G75830|AT3G47380|AT1G59950|AT5G64870|AT2G26020|AT1G05680|AT3G50260|AT1G67100|AT4G17490|AT2G30040
UPUP18	9755	0.001046	14	552	169	24887	hormone-mediated signaling pathway	AT3G48360|AT2G25810|AT1G23710|AT3G06490|AT1G66600|AT3G02140|AT1G75830|AT1G59950|AT5G64870|AT2G26020|AT3G50260|AT4G17490|AT1G67100|AT2G30040
UPUP18	9408	0.0014839	10	298	169	24887	response to heat	AT5G51440|AT1G23710|AT5G52640|AT4G14690|AT1G43160|AT5G12030|AT1G74310|AT3G12580|AT4G12400|AT5G04250
UPUP18	23052	0.0019573	26	1656	169	24887	signaling	AT2G25810|AT1G23710|AT1G66600|AT4G27450|AT3G13380|AT1G75830|AT1G20310|AT1G63020|AT1G02900|AT2G26020|AT4G26120|AT3G50260|AT1G67100|AT3G48360|AT3G06490|AT4G01250|AT3G02140|AT3G47380|AT1G59950|AT5G64870|AT5G15120|AT3G02550|AT2G16060|AT4G17490|AT2G30040|AT3G17609
UPUP18	70482	0.0027176	6	104	169	24887	response to oxygen levels	AT2G47520|AT5G15120|AT3G02550|AT2G16060|AT4G19460|AT4G27450
UPUP18	9753	0.003709	12	479	169	24887	response to jasmonic acid stimulus	AT3G48360|AT3G47380|AT3G11480|AT1G43160|AT5G44420|AT3G06490|AT4G28085|AT4G35770|AT5G64900|AT2G30040|AT5G04250|AT1G20310
UPUP18	9873	0.0043444	6	115	169	24887	ethylene mediated signaling pathway	AT1G23710|AT1G59950|AT2G26020|AT5G64870|AT4G17490|AT2G30040
UPUP18	9644	0.0046266	8	225	169	24887	response to high light intensity	AT5G51440|AT5G52640|AT4G14690|AT5G12030|AT1G74310|AT4G17490|AT3G12580|AT4G12400
UPUP18	9723	0.0046266	10	352	169	24887	response to ethylene stimulus	AT3G49620|AT1G23710|AT1G59950|AT2G26020|AT5G64870|AT5G44420|AT3G06490|AT4G17490|AT5G64900|AT2G30040
UPUP18	45730	0.0051448	6	122	169	24887	respiratory burst	AT1G23710|AT1G70140|AT4G26120|AT4G01250|AT3G50260|AT4G17490
UPUP18	2679	0.0051448	6	122	169	24887	respiratory burst involved in defense response	AT1G23710|AT1G70140|AT4G26120|AT4G01250|AT3G50260|AT4G17490
UPUP18	160	0.0067229	6	129	169	24887	two-component signal transduction system (phosphorelay)	AT1G23710|AT1G59950|AT2G26020|AT5G64870|AT4G17490|AT2G30040
UPUP18	10286	0.0069124	5	84	169	24887	heat acclimation	AT1G23710|AT5G12030|AT1G74310|AT4G12400|AT5G04250
UPUP18	6955	0.0072323	16	868	169	24887	immune response	AT1G23710|AT5G44420|AT4G01250|AT4G27450|AT1G63020|AT3G47380|AT5G52640|AT1G70140|AT4G26120|AT5G15120|AT3G02550|AT3G50260|AT2G16060|AT4G17490|AT1G61560|AT5G64900
UPUP18	71369	0.0074774	6	134	169	24887	cellular response to ethylene stimulus	AT1G23710|AT1G59950|AT2G26020|AT5G64870|AT4G17490|AT2G30040
UPUP18	2376	0.0081033	16	882	169	24887	immune system process	AT1G23710|AT5G44420|AT4G01250|AT4G27450|AT1G63020|AT3G47380|AT5G52640|AT1G70140|AT4G26120|AT5G15120|AT3G02550|AT3G50260|AT2G16060|AT4G17490|AT1G61560|AT5G64900
UPUP18	31323	0.009185	32	2533	169	24887	regulation of cellular metabolic process	AT5G62165|AT1G66600|AT2G22770|AT4G27450|AT5G43410|AT5G64750|AT1G63020|AT1G71520|AT1G43160|AT1G05000|AT5G48560|AT3G50260|AT1G73010|AT1G49620|AT3G48360|AT5G52020|AT5G56840|AT2G47520|AT3G06490|AT4G01250|AT3G02140|AT3G47380|AT4G14690|AT4G06746|AT5G15120|AT1G74310|AT3G02550|AT1G08290|AT2G16060|AT4G17490|AT3G17609|AT2G30040
UPUP18	42542	0.010071	8	264	169	24887	response to hydrogen peroxide	AT3G48360|AT5G51440|AT5G52640|AT5G12030|AT1G74310|AT1G05680|AT3G12580|AT4G12400
UPUP18	7568	0.010125	6	145	169	24887	aging	AT3G49620|AT5G66170|AT5G62165|AT3G60140|AT4G01250|AT4G35770
UPUP18	302	0.010848	9	338	169	24887	response to reactive oxygen species	AT3G48360|AT5G51440|AT5G52640|AT5G12030|AT1G74310|AT1G05680|AT4G17490|AT3G12580|AT4G12400
UPUP18	1666	0.012063	5	100	169	24887	response to hypoxia	AT5G15120|AT3G02550|AT2G16060|AT4G19460|AT4G27450
UPUP18	9404	0.012063	7	212	169	24887	toxin metabolic process	AT2G35730|AT1G70140|AT5G62480|AT3G06490|AT1G05680|AT2G38240|AT5G14730
UPUP18	9407	0.012063	7	212	169	24887	toxin catabolic process	AT2G35730|AT1G70140|AT5G62480|AT3G06490|AT1G05680|AT2G38240|AT5G14730
UPUP18	9642	0.014509	8	286	169	24887	response to light intensity	AT5G51440|AT5G52640|AT4G14690|AT5G12030|AT1G74310|AT4G17490|AT3G12580|AT4G12400
UPUP18	6457	0.015493	8	290	169	24887	protein folding	AT1G56300|AT3G62570|AT5G51440|AT5G52640|AT5G12030|AT1G74310|AT3G12580|AT4G12400
UPUP18	71215	0.019489	7	233	169	24887	cellular response to abscisic acid stimulus	AT3G48360|AT3G06490|AT1G66600|AT1G05680|AT3G50260|AT3G02140|AT2G30040
UPUP18	50794	0.028849	39	3585	169	24887	regulation of cellular process	AT5G62165|AT1G23710|AT1G66600|AT2G22770|AT5G64750|AT4G27450|AT5G43410|AT1G63020|AT1G20310|AT3G13380|AT1G71520|AT1G02900|AT1G43160|AT4G26120|AT1G05000|AT5G48560|AT3G50260|AT1G73010|AT1G49620|AT3G48360|AT5G52020|AT5G56840|AT2G47520|AT3G06490|AT4G01250|AT2G41230|AT3G02140|AT3G47380|AT4G14690|AT4G06746|AT5G15120|AT1G74310|AT3G02550|AT1G08290|AT5G59700|AT2G16060|AT4G17490|AT3G17609|AT2G30040
UPUP18	9751	0.030512	10	484	169	24887	response to salicylic acid stimulus	AT3G04290|AT3G48360|AT3G47380|AT1G43160|AT4G26120|AT5G15120|AT3G02550|AT2G16060|AT4G27450|AT1G20310
UPUP18	19222	0.033812	32	2788	169	24887	regulation of metabolic process	AT5G62165|AT1G66600|AT2G22770|AT4G27450|AT5G43410|AT5G64750|AT1G63020|AT1G71520|AT1G43160|AT1G05000|AT5G48560|AT3G50260|AT1G73010|AT1G49620|AT3G48360|AT5G52020|AT5G56840|AT2G47520|AT3G06490|AT4G01250|AT3G02140|AT3G47380|AT4G14690|AT4G06746|AT5G15120|AT1G74310|AT3G02550|AT1G08290|AT2G16060|AT4G17490|AT3G17609|AT2G30040
UPUP18	6979	0.039743	10	505	169	24887	response to oxidative stress	AT3G48360|AT5G51440|AT5G52640|AT5G12030|AT1G74310|AT1G05680|AT4G17490|AT4G35770|AT3G12580|AT4G12400
UPUP18	2252	0.041134	7	271	169	24887	immune effector process	AT1G23710|AT1G70140|AT4G26120|AT4G01250|AT3G50260|AT4G17490|AT1G63020
UPUP18	23060	0.041802	13	782	169	24887	signal transmission	AT1G23710|AT3G06490|AT4G01250|AT3G13380|AT3G47380|AT1G59950|AT1G02900|AT5G64870|AT2G26020|AT4G26120|AT3G50260|AT4G17490|AT2G30040
UPUP18	23046	0.041802	13	783	169	24887	signaling process	AT1G23710|AT3G06490|AT4G01250|AT3G13380|AT3G47380|AT1G59950|AT1G02900|AT5G64870|AT2G26020|AT4G26120|AT3G50260|AT4G17490|AT2G30040
UPUP18	9737	0.04357	11	605	169	24887	response to abscisic acid stimulus	AT3G48360|AT1G43160|AT3G06490|AT1G66600|AT1G05680|AT3G50260|AT1G80710|AT1G08920|AT3G02140|AT5G64750|AT2G30040
UPUP18	19748	0.0441	15	985	169	24887	secondary metabolic process	AT2G35730|AT3G44550|AT3G06490|AT2G38240|AT1G67980|AT3G57020|AT5G14730|AT1G75830|AT4G14690|AT1G70140|AT5G62480|AT5G45340|AT1G05680|AT1G67100|AT1G61820
UPUP18	9744	0.049046	6	213	169	24887	response to sucrose stimulus	AT4G14690|AT1G08630|AT3G60140|AT1G23870|AT4G35770|AT3G57020
UPUP18	34285	0.049254	6	214	169	24887	response to disaccharide stimulus	AT4G14690|AT1G08630|AT3G60140|AT1G23870|AT4G35770|AT3G57020
UPUP22	15833	4.7653e-05	5	110	35	24887	peptide transport	AT1G78000|AT1G05700|AT5G01180|AT1G51850|AT5G03700
UPUP22	6857	4.7653e-05	5	110	35	24887	oligopeptide transport	AT1G78000|AT1G05700|AT5G01180|AT1G51850|AT5G03700
UPUP22	41	0.0217	4	232	35	24887	transition metal ion transport	AT1G78000|AT5G26280|AT2G39380|AT1G68150
DOWNDOWN18	9718	3.1183e-18	16	50	221	24887	anthocyanin biosynthetic process	AT2G03310|AT5G17050|AT4G19170|AT4G04330|AT3G51240|AT3G29590|AT3G22840|AT4G14090|AT5G07990|AT5G54060|AT1G65060|AT5G05270|AT1G56650|AT5G42800|AT5G17220|AT4G22880
DOWNDOWN18	46283	1.2586e-17	16	56	221	24887	anthocyanin metabolic process	AT2G03310|AT5G17050|AT4G19170|AT4G04330|AT3G51240|AT3G29590|AT3G22840|AT4G14090|AT5G07990|AT5G54060|AT1G65060|AT5G05270|AT1G56650|AT5G42800|AT5G17220|AT4G22880
DOWNDOWN18	9813	6.838e-13	16	108	221	24887	flavonoid biosynthetic process	AT2G03310|AT5G17050|AT4G19170|AT4G04330|AT3G51240|AT3G29590|AT3G22840|AT4G14090|AT5G07990|AT5G54060|AT1G65060|AT5G05270|AT1G56650|AT5G42800|AT5G17220|AT4G22880
DOWNDOWN18	9812	2.1704e-12	16	118	221	24887	flavonoid metabolic process	AT2G03310|AT5G17050|AT4G19170|AT4G04330|AT3G51240|AT3G29590|AT3G22840|AT4G14090|AT5G07990|AT5G54060|AT1G65060|AT5G05270|AT1G56650|AT5G42800|AT5G17220|AT4G22880
DOWNDOWN18	9628	7.0262e-12	64	2646	221	24887	response to abiotic stimulus	AT1G20450|AT5G59320|AT5G17050|AT4G04330|AT3G22840|AT3G19710|AT5G23010|AT5G52310|AT5G62470|AT4G25480|AT5G17220|AT2G29650|AT1G51140|AT1G64890|AT2G46790|AT5G57660|AT5G06980|AT1G12090|AT5G07690|AT1G70820|AT1G29670|AT2G28550|AT1G51090|AT5G54060|AT1G56650|AT5G42800|AT3G50840|AT5G15310|AT1G69260|AT2G15970|AT4G30650|AT3G16370|AT1G68530|AT1G06460|AT2G43010|AT1G56600|AT3G15950|AT4G32280|AT2G38380|AT3G45780…
DOWNDOWN18	9414	9.9577e-12	25	417	221	24887	response to water deprivation	AT1G20450|AT1G69260|AT5G59320|AT2G15970|AT4G04330|AT1G56600|AT5G23010|AT5G62470|AT5G52310|AT4G25480|AT2G29650|AT1G64890|AT5G57660|AT5G07690|AT4G30660|AT1G01250|AT1G70820|AT1G29670|AT1G20440|AT1G02205|AT5G66400|AT1G51090|AT1G73330|AT5G59310|AT1G11210
DOWNDOWN18	9415	1.2415e-11	25	424	221	24887	response to water	AT1G20450|AT1G69260|AT5G59320|AT2G15970|AT4G04330|AT1G56600|AT5G23010|AT5G62470|AT5G52310|AT4G25480|AT2G29650|AT1G64890|AT5G57660|AT5G07690|AT4G30660|AT1G01250|AT1G70820|AT1G29670|AT1G20440|AT1G02205|AT5G66400|AT1G51090|AT1G73330|AT5G59310|AT1G11210
DOWNDOWN18	9719	1.5184e-11	48	1631	221	24887	response to endogenous stimulus	AT1G20450|AT5G59320|AT1G69260|AT4G01330|AT5G18030|AT2G15970|AT1G54040|AT2G32680|AT2G43010|AT1G56600|AT5G25190|AT2G22840|AT5G08330|AT5G60900|AT4G32280|AT5G52310|AT5G62470|AT4G25480|AT2G29650|AT5G06980|AT1G64890|AT5G55450|AT5G07690|AT5G18020|AT1G01250|AT2G18300|AT4G12030|AT1G20440|AT5G66400|AT5G57340|AT4G01060|AT2G28550|AT1G51090|AT3G63210|AT5G59310|AT5G07990|AT5G27780|AT1G32450|AT1G18710|AT1G56650…
DOWNDOWN18	10033	3.0022e-11	64	2766	221	24887	response to organic substance	AT1G20450|AT5G59320|AT5G17050|AT1G54040|AT2G32680|AT3G22840|AT5G25190|AT5G08330|AT2G22840|AT5G60900|AT5G52310|AT5G62470|AT4G25480|AT3G62550|AT5G17220|AT2G29650|AT1G69440|AT1G64890|AT5G06980|AT5G07690|AT2G18300|AT4G12030|AT2G28550|AT3G63210|AT1G51090|AT5G54060|AT1G56650|AT3G17950|AT5G26170|AT5G42800|AT5G15310|AT3G08030|AT1G69260|AT4G01330|AT5G18030|AT2G15970|AT1G68530|AT2G43010|AT1G56600|AT4G32280…
DOWNDOWN18	46148	9.9351e-11	19	249	221	24887	pigment biosynthetic process	AT2G03310|AT5G17050|AT4G04330|AT1G68530|AT4G19170|AT3G51240|AT3G29590|AT3G22840|AT4G14090|AT5G07990|AT4G27180|AT5G54060|AT1G65060|AT5G05270|AT1G56650|AT5G42800|AT5G17220|AT3G08030|AT4G22880
DOWNDOWN18	42221	9.9351e-11	77	3873	221	24887	response to chemical stimulus	AT1G20450|AT5G59320|AT5G17050|AT1G54040|AT2G32680|AT4G04330|AT3G22840|AT5G25190|AT5G08330|AT2G22840|AT5G60900|AT5G23010|AT5G52310|AT5G62470|AT4G25480|AT3G62550|AT5G17220|AT2G29650|AT1G69440|AT5G06980|AT1G64890|AT5G57660|AT5G07690|AT1G70820|AT2G18300|AT1G29670|AT4G12030|AT2G39920|AT2G28550|AT1G51090|AT3G63210|AT5G54060|AT1G56650|AT3G17950|AT5G42800|AT5G26170|AT5G15310|AT3G08030|AT1G69260|AT4G01330…
DOWNDOWN18	50896	9.9351e-11	103	6160	221	24887	response to stimulus	AT1G20450|AT1G54040|AT2G32680|AT2G27920|AT3G19710|AT5G08330|AT2G22840|AT5G23010|AT4G25480|AT3G62550|AT5G17220|AT2G29650|AT1G51140|AT5G48850|AT2G46790|AT5G57660|AT5G06980|AT5G07690|AT2G18300|AT1G29670|AT2G39920|AT3G63210|AT1G51090|AT5G42800|AT3G50840|AT3G23870|AT5G15310|AT2G38920|AT2G15970|AT4G30650|AT3G10020|AT1G68530|AT1G06460|AT3G11010|AT3G15950|AT2G38380|AT5G55450|AT2G39900|AT3G19850|AT4G30660…
DOWNDOWN18	42440	4.9921e-10	20	312	221	24887	pigment metabolic process	AT2G03310|AT5G17050|AT4G04330|AT1G68530|AT4G19170|AT3G51240|AT3G29590|AT3G22840|AT4G14090|AT5G07990|AT4G27180|AT5G54060|AT1G65060|AT5G05270|AT1G56650|AT5G42800|AT5G17220|AT3G08030|AT4G22880|AT5G01520
DOWNDOWN18	9699	2.0369e-08	16	231	221	24887	phenylpropanoid biosynthetic process	AT2G03310|AT5G17050|AT4G19170|AT4G04330|AT3G51240|AT3G29590|AT3G22840|AT4G14090|AT5G07990|AT5G54060|AT1G65060|AT5G05270|AT1G56650|AT5G42800|AT5G17220|AT4G22880
DOWNDOWN18	9698	4.0024e-08	17	280	221	24887	phenylpropanoid metabolic process	AT2G03310|AT5G17050|AT4G04330|AT4G19170|AT3G51240|AT3G29590|AT3G22840|AT4G14090|AT5G07990|AT5G54060|AT1G65060|AT5G05270|AT1G56650|AT1G32450|AT5G42800|AT5G17220|AT4G22880
DOWNDOWN18	9744	5.1737e-08	15	213	221	24887	response to sucrose stimulus	AT5G17050|AT1G68530|AT3G51240|AT3G29590|AT4G14090|AT3G22840|AT5G07990|AT5G54060|AT1G65060|AT5G05270|AT1G56650|AT3G45780|AT5G42800|AT5G17220|AT4G23870
DOWNDOWN18	34285	5.1957e-08	15	214	221	24887	response to disaccharide stimulus	AT5G17050|AT1G68530|AT3G51240|AT3G29590|AT4G14090|AT3G22840|AT5G07990|AT5G54060|AT1G65060|AT5G05270|AT1G56650|AT3G45780|AT5G42800|AT5G17220|AT4G23870
DOWNDOWN18	9725	9.4616e-08	37	1383	221	24887	response to hormone stimulus	AT1G20450|AT5G59320|AT1G69260|AT4G01330|AT5G18030|AT2G15970|AT1G56600|AT5G25190|AT2G22840|AT4G32280|AT5G52310|AT5G62470|AT4G25480|AT1G64890|AT5G06980|AT5G07690|AT5G18020|AT1G01250|AT2G18300|AT1G20440|AT5G66400|AT5G57340|AT4G01060|AT2G28550|AT1G51090|AT3G63210|AT5G59310|AT5G07990|AT5G27780|AT1G56650|AT1G32450|AT3G17950|AT3G05880|AT5G15310|AT3G08030|AT1G11210|AT3G18050
DOWNDOWN18	10224	1.2763e-07	11	105	221	24887	response to UV-B	AT5G07990|AT5G17050|AT1G65060|AT5G54060|AT5G05270|AT5G42800|AT3G51240|AT5G17220|AT3G29590|AT3G22840|AT4G14090
DOWNDOWN18	19748	1.9511e-07	30	985	221	24887	secondary metabolic process	AT5G17050|AT1G54040|AT1G68530|AT4G04330|AT3G19710|AT3G22840|AT1G62560|AT1G16410|AT4G27180|AT5G23010|AT5G17220|AT1G78970|AT2G03310|AT3G58990|AT4G19170|AT3G51240|AT4G12030|AT3G29590|AT4G14090|AT5G07990|AT1G75900|AT1G65060|AT5G54060|AT5G05270|AT1G32450|AT1G56650|AT5G42800|AT2G37460|AT4G22880|AT3G24520
DOWNDOWN18	42398	2.7655e-07	19	413	221	24887	cellular amino acid derivative biosynthetic process	AT1G09240|AT2G03310|AT5G17050|AT4G04330|AT4G19170|AT3G51240|AT3G29590|AT3G22840|AT4G14090|AT3G18000|AT5G07990|AT5G54060|AT1G65060|AT5G05270|AT1G56650|AT1G32450|AT5G42800|AT5G17220|AT4G22880
DOWNDOWN18	9411	3.1853e-07	15	249	221	24887	response to UV	AT2G39900|AT5G17050|AT1G68530|AT3G16370|AT3G51240|AT3G29590|AT4G14090|AT3G22840|AT5G07990|AT5G54060|AT1G65060|AT5G05270|AT5G42800|AT5G17220|AT1G12090
DOWNDOWN18	9409	2.1801e-06	22	629	221	24887	response to cold	AT1G20450|AT5G59320|AT2G15970|AT4G30660|AT4G30650|AT1G01250|AT4G04330|AT1G68530|AT1G20440|AT5G66400|AT3G22840|AT1G56600|AT1G51090|AT5G59310|AT3G09260|AT5G52310|AT4G25480|AT1G56650|AT3G05880|AT3G16450|AT1G64890|AT1G11210
DOWNDOWN18	7623	3.5643e-06	11	148	221	24887	circadian rhythm	AT2G21380|AT1G53035|AT1G07050|AT4G25480|AT5G60100|AT2G43010|AT2G46790|AT1G64890|AT5G12050|AT4G02630|AT3G01310
DOWNDOWN18	48511	3.5643e-06	11	148	221	24887	rhythmic process	AT2G21380|AT1G53035|AT1G07050|AT4G25480|AT5G60100|AT2G43010|AT2G46790|AT1G64890|AT5G12050|AT4G02630|AT3G01310
DOWNDOWN18	9737	4.4737e-06	21	605	221	24887	response to abscisic acid stimulus	AT1G20450|AT5G59320|AT1G69260|AT2G15970|AT1G01250|AT1G20440|AT5G66400|AT4G01060|AT1G56600|AT2G28550|AT2G22840|AT1G51090|AT3G63210|AT5G59310|AT5G52310|AT5G62470|AT4G25480|AT3G05880|AT5G06980|AT1G64890|AT1G11210
DOWNDOWN18	9651	4.8583e-06	24	780	221	24887	response to salt stress	AT1G20450|AT5G59320|AT1G69260|AT2G15970|AT4G30660|AT4G30650|AT4G04330|AT1G20440|AT4G01060|AT1G56600|AT2G28550|AT3G15950|AT5G59310|AT3G09260|AT2G38380|AT5G52310|AT5G62470|AT4G25480|AT1G56650|AT1G18710|AT3G05880|AT1G16850|AT5G15310|AT5G06980
DOWNDOWN18	6970	1.6053e-05	24	835	221	24887	response to osmotic stress	AT1G20450|AT5G59320|AT1G69260|AT2G15970|AT4G30660|AT4G30650|AT4G04330|AT1G20440|AT4G01060|AT1G56600|AT2G28550|AT3G15950|AT5G59310|AT3G09260|AT2G38380|AT5G52310|AT5G62470|AT4G25480|AT1G56650|AT1G18710|AT3G05880|AT1G16850|AT5G15310|AT5G06980
DOWNDOWN18	6575	1.8164e-05	19	551	221	24887	cellular amino acid derivative metabolic process	AT1G09240|AT2G03310|AT5G17050|AT4G04330|AT4G19170|AT3G51240|AT3G29590|AT3G22840|AT4G14090|AT3G18000|AT5G07990|AT5G54060|AT1G65060|AT5G05270|AT1G56650|AT1G32450|AT5G42800|AT5G17220|AT4G22880
DOWNDOWN18	19438	1.9489e-05	19	555	221	24887	aromatic compound biosynthetic process	AT2G03310|AT5G17050|AT4G04330|AT4G19170|AT3G51240|AT4G26370|AT3G29590|AT3G22840|AT4G14090|AT5G07990|AT5G54060|AT1G65060|AT5G05270|AT1G56650|AT5G42800|AT5G17220|AT2G29650|AT4G22880|AT5G55450
DOWNDOWN18	6725	1.9489e-05	24	849	221	24887	cellular aromatic compound metabolic process	AT2G03310|AT5G17050|AT4G04330|AT1G68530|AT4G19170|AT3G51240|AT4G26370|AT3G29590|AT3G22840|AT4G14090|AT3G19710|AT1G62560|AT5G07990|AT5G23010|AT5G54060|AT1G65060|AT5G05270|AT1G56650|AT1G32450|AT5G42800|AT2G29650|AT5G17220|AT5G55450|AT4G22880
DOWNDOWN18	6950	2.2784e-05	63	3885	221	24887	response to stress	AT1G20450|AT5G59320|AT1G54040|AT2G32680|AT4G04330|AT2G27920|AT3G22840|AT3G19710|AT5G08330|AT5G60900|AT5G23010|AT5G52310|AT5G62470|AT4G25480|AT2G29650|AT5G48850|AT1G64890|AT5G57660|AT5G06980|AT5G07690|AT1G70820|AT1G29670|AT4G12030|AT2G28550|AT1G51090|AT1G56650|AT5G26170|AT5G15310|AT3G23870|AT2G38920|AT1G69260|AT2G15970|AT4G30650|AT3G10020|AT1G68530|AT1G06460|AT2G43010|AT2G15890|AT1G56600|AT3G11010…
DOWNDOWN18	6519	4.4127e-05	27	1089	221	24887	cellular amino acid and derivative metabolic process	AT1G09240|AT5G17050|AT1G68530|AT4G04330|AT3G19710|AT3G22840|AT1G62560|AT4G27180|AT5G23010|AT5G17220|AT1G12090|AT2G03310|AT4G19170|AT3G51240|AT4G26370|AT3G29590|AT3G18000|AT4G14090|AT5G07990|AT1G65060|AT5G54060|AT5G05270|AT1G32450|AT1G56650|AT5G42800|AT3G02020|AT4G22880
DOWNDOWN18	9266	4.6152e-05	25	961	221	24887	response to temperature stimulus	AT1G20450|AT5G59320|AT2G15970|AT4G30650|AT1G68530|AT4G04330|AT1G06460|AT3G22840|AT1G56600|AT5G52310|AT4G25480|AT1G64890|AT2G46790|AT3G27210|AT4G30660|AT1G01250|AT1G20440|AT5G66400|AT1G51090|AT5G59310|AT3G09260|AT1G56650|AT3G05880|AT3G16450|AT1G11210
DOWNDOWN18	9753	0.00018155	16	479	221	24887	response to jasmonic acid stimulus	AT1G69260|AT1G54040|AT2G32680|AT4G12030|AT2G43010|AT4G01060|AT5G08330|AT5G60900|AT1G56650|AT1G18710|AT5G26170|AT2G29650|AT5G15310|AT5G07690|AT4G22880|AT5G55450
DOWNDOWN18	9631	0.00027217	5	33	221	24887	cold acclimation	AT1G20450|AT2G15970|AT4G25480|AT1G20440|AT5G66400
DOWNDOWN18	44283	0.00027569	36	1886	221	24887	small molecule biosynthetic process	AT1G18870|AT1G09240|AT5G17050|AT4G04330|AT1G68530|AT3G22840|AT3G19710|AT2G21320|AT1G62560|AT4G27180|AT5G23010|AT5G17220|AT2G29650|AT5G06980|AT1G12090|AT5G55450|AT2G03310|AT1G70820|AT4G19170|AT3G51240|AT4G26370|AT1G02205|AT3G29590|AT4G14090|AT3G18000|AT2G15090|AT5G07990|AT1G64780|AT1G65060|AT5G54060|AT5G05270|AT1G56650|AT1G32450|AT5G42800|AT3G02020|AT4G22880
DOWNDOWN18	42631	0.00073374	6	67	221	24887	cellular response to water deprivation	AT4G30660|AT2G15970|AT1G70820|AT1G29670|AT2G29650|AT5G57660
DOWNDOWN18	9416	0.0014431	25	1187	221	24887	response to light stimulus	AT5G17050|AT3G16370|AT1G68530|AT2G43010|AT3G19710|AT3G22840|AT4G32280|AT3G45780|AT5G17220|AT2G29650|AT1G51140|AT4G40060|AT2G46790|AT1G12090|AT2G39900|AT3G19850|AT3G51240|AT3G29590|AT4G14090|AT5G07990|AT1G65060|AT5G54060|AT5G05270|AT5G42800|AT3G50840
DOWNDOWN18	31326	0.0019164	38	2242	221	24887	regulation of cellular biosynthetic process	AT4G32340|AT1G69260|AT5G04820|AT2G32680|AT2G43010|AT3G22840|AT2G21320|AT5G25190|AT4G18830|AT5G08330|AT5G60900|AT5G62470|AT4G25480|AT1G46480|AT1G51140|AT5G57660|AT2G46790|AT5G27950|AT4G40060|AT5G07690|AT3G27210|AT1G01250|AT2G18300|AT4G17460|AT4G26370|AT4G01060|AT5G11590|AT2G28550|AT3G47500|AT1G18710|AT1G56650|AT5G43270|AT5G26170|AT5G60100|AT4G26760|AT3G23870|AT5G15310|AT1G49560
DOWNDOWN18	9889	0.0019774	38	2248	221	24887	regulation of biosynthetic process	AT4G32340|AT1G69260|AT5G04820|AT2G32680|AT2G43010|AT3G22840|AT2G21320|AT5G25190|AT4G18830|AT5G08330|AT5G60900|AT5G62470|AT4G25480|AT1G46480|AT1G51140|AT5G57660|AT2G46790|AT5G27950|AT4G40060|AT5G07690|AT3G27210|AT1G01250|AT2G18300|AT4G17460|AT4G26370|AT4G01060|AT5G11590|AT2G28550|AT3G47500|AT1G18710|AT1G56650|AT5G43270|AT5G26170|AT5G60100|AT4G26760|AT3G23870|AT5G15310|AT1G49560
DOWNDOWN18	19757	0.0020386	9	205	221	24887	glycosinolate metabolic process	AT5G23010|AT1G75900|AT1G54040|AT3G58990|AT4G12030|AT3G19710|AT1G62560|AT2G37460|AT1G16410
DOWNDOWN18	19760	0.0020386	9	205	221	24887	glucosinolate metabolic process	AT5G23010|AT1G75900|AT1G54040|AT3G58990|AT4G12030|AT3G19710|AT1G62560|AT2G37460|AT1G16410
DOWNDOWN18	16143	0.0020386	9	205	221	24887	S-glycoside metabolic process	AT5G23010|AT1G75900|AT1G54040|AT3G58990|AT4G12030|AT3G19710|AT1G62560|AT2G37460|AT1G16410
DOWNDOWN18	16138	0.0020386	9	205	221	24887	glycoside biosynthetic process	AT5G23010|AT1G75900|AT3G58990|AT4G17770|AT4G12030|AT3G19710|AT1G62560|AT2G37460|AT1G16410
DOWNDOWN18	16137	0.0020981	10	255	221	24887	glycoside metabolic process	AT5G23010|AT1G75900|AT1G54040|AT3G58990|AT4G17770|AT4G12030|AT3G19710|AT1G62560|AT2G37460|AT1G16410
DOWNDOWN18	42538	0.0021257	8	162	221	24887	hyperosmotic salinity response	AT5G59320|AT1G69260|AT4G30660|AT5G52310|AT4G30650|AT4G25480|AT3G05880|AT5G59310
DOWNDOWN18	31323	0.0022128	41	2533	221	24887	regulation of cellular metabolic process	AT4G32340|AT1G69260|AT5G04820|AT2G32680|AT2G43010|AT3G22840|AT2G21320|AT5G25190|AT4G18830|AT5G08330|AT5G60900|AT5G62470|AT4G25480|AT1G46480|AT2G29650|AT1G51140|AT5G57660|AT2G46790|AT5G27950|AT4G40060|AT5G55450|AT5G07690|AT3G27210|AT1G01250|AT1G22740|AT4G17460|AT2G18300|AT4G26370|AT4G01060|AT5G11590|AT2G28550|AT3G47500|AT1G18710|AT1G56650|AT5G43270|AT5G26170|AT5G60100|AT4G26760|AT3G23870|AT5G15310…
DOWNDOWN18	38	0.002501	5	55	221	24887	very long-chain fatty acid metabolic process	AT1G29670|AT3G16370|AT1G68530|AT3G03480|AT2G15090
DOWNDOWN18	9605	0.0025625	19	816	221	24887	response to external stimulus	AT2G39900|AT2G15970|AT4G30660|AT1G70820|AT1G29670|AT1G68530|AT3G16370|AT2G43010|AT3G18000|AT3G08860|AT3G45780|AT1G32450|AT2G29650|AT3G23870|AT5G48850|AT5G57660|AT2G38920|AT1G12090|AT5G07690
DOWNDOWN18	19758	0.0026832	8	172	221	24887	glycosinolate biosynthetic process	AT5G23010|AT1G75900|AT3G58990|AT4G12030|AT3G19710|AT1G62560|AT2G37460|AT1G16410
DOWNDOWN18	19761	0.0026832	8	172	221	24887	glucosinolate biosynthetic process	AT5G23010|AT1G75900|AT3G58990|AT4G12030|AT3G19710|AT1G62560|AT2G37460|AT1G16410
DOWNDOWN18	16144	0.0026832	8	172	221	24887	S-glycoside biosynthetic process	AT5G23010|AT1G75900|AT3G58990|AT4G12030|AT3G19710|AT1G62560|AT2G37460|AT1G16410
DOWNDOWN18	9314	0.0026832	25	1264	221	24887	response to radiation	AT5G17050|AT3G16370|AT1G68530|AT2G43010|AT3G19710|AT3G22840|AT4G32280|AT3G45780|AT5G17220|AT2G29650|AT1G51140|AT4G40060|AT2G46790|AT1G12090|AT2G39900|AT3G19850|AT3G51240|AT3G29590|AT4G14090|AT5G07990|AT1G65060|AT5G54060|AT5G05270|AT5G42800|AT3G50840
DOWNDOWN18	6355	0.0026832	34	1976	221	24887	regulation of transcription, DNA-dependent	AT4G32340|AT1G69260|AT5G04820|AT2G32680|AT2G43010|AT2G21320|AT5G25190|AT4G18830|AT5G08330|AT5G60900|AT5G62470|AT4G25480|AT1G46480|AT1G51140|AT5G57660|AT2G46790|AT4G40060|AT5G07690|AT1G01250|AT2G18300|AT4G17460|AT4G26370|AT4G01060|AT5G11590|AT2G28550|AT3G47500|AT1G56650|AT1G18710|AT5G43270|AT5G26170|AT5G60100|AT3G23870|AT5G15310|AT1G49560
DOWNDOWN18	45449	0.0026832	34	1982	221	24887	regulation of transcription	AT4G32340|AT1G69260|AT5G04820|AT2G32680|AT2G43010|AT2G21320|AT5G25190|AT4G18830|AT5G08330|AT5G60900|AT5G62470|AT4G25480|AT1G46480|AT1G51140|AT5G57660|AT2G46790|AT4G40060|AT5G07690|AT1G01250|AT2G18300|AT4G17460|AT4G26370|AT4G01060|AT5G11590|AT2G28550|AT3G47500|AT1G56650|AT1G18710|AT5G43270|AT5G26170|AT5G60100|AT3G23870|AT5G15310|AT1G49560
DOWNDOWN18	51171	0.0026832	36	2137	221	24887	regulation of nitrogen compound metabolic process	AT4G32340|AT1G69260|AT5G04820|AT2G32680|AT2G43010|AT3G22840|AT2G21320|AT5G25190|AT4G18830|AT5G08330|AT5G60900|AT5G62470|AT4G25480|AT1G46480|AT1G51140|AT5G57660|AT2G46790|AT4G40060|AT5G07690|AT1G01250|AT2G18300|AT4G17460|AT4G26370|AT4G01060|AT5G11590|AT2G28550|AT3G47500|AT1G56650|AT1G18710|AT5G43270|AT5G26170|AT5G60100|AT4G26760|AT3G23870|AT5G15310|AT1G49560
DOWNDOWN18	51252	0.0028451	34	1990	221	24887	regulation of RNA metabolic process	AT4G32340|AT1G69260|AT5G04820|AT2G32680|AT2G43010|AT2G21320|AT5G25190|AT4G18830|AT5G08330|AT5G60900|AT5G62470|AT4G25480|AT1G46480|AT1G51140|AT5G57660|AT2G46790|AT4G40060|AT5G07690|AT1G01250|AT2G18300|AT4G17460|AT4G26370|AT4G01060|AT5G11590|AT2G28550|AT3G47500|AT1G56650|AT1G18710|AT5G43270|AT5G26170|AT5G60100|AT3G23870|AT5G15310|AT1G49560
DOWNDOWN18	31668	0.0033385	12	391	221	24887	cellular response to extracellular stimulus	AT4G30660|AT2G15970|AT1G70820|AT3G08860|AT1G32450|AT1G29670|AT2G29650|AT3G23870|AT5G48850|AT5G57660|AT2G38920|AT5G07690
DOWNDOWN18	71496	0.0033385	12	392	221	24887	cellular response to external stimulus	AT4G30660|AT2G15970|AT1G70820|AT3G08860|AT1G32450|AT1G29670|AT2G29650|AT3G23870|AT5G48850|AT5G57660|AT2G38920|AT5G07690
DOWNDOWN18	10556	0.0033385	35	2095	221	24887	regulation of macromolecule biosynthetic process	AT4G32340|AT1G69260|AT5G04820|AT2G32680|AT2G43010|AT2G21320|AT5G25190|AT4G18830|AT5G08330|AT5G60900|AT5G62470|AT4G25480|AT1G46480|AT1G51140|AT5G57660|AT2G46790|AT4G40060|AT5G07690|AT1G01250|AT2G18300|AT4G17460|AT4G26370|AT4G01060|AT5G11590|AT2G28550|AT3G47500|AT1G56650|AT1G18710|AT5G43270|AT5G26170|AT5G60100|AT4G26760|AT3G23870|AT5G15310|AT1G49560
DOWNDOWN18	19222	0.0033385	43	2788	221	24887	regulation of metabolic process	AT4G32340|AT1G69260|AT5G04820|AT2G32680|AT1G68530|AT2G43010|AT3G22840|AT2G21320|AT5G25190|AT4G18830|AT5G08330|AT5G60900|AT5G62470|AT4G25480|AT1G46480|AT2G29650|AT1G51140|AT1G69440|AT5G57660|AT2G46790|AT4G40060|AT5G27950|AT5G55450|AT5G07690|AT3G27210|AT1G01250|AT1G22740|AT4G17460|AT2G18300|AT4G26370|AT4G01060|AT5G11590|AT2G28550|AT3G47500|AT1G18710|AT1G56650|AT5G43270|AT5G26170|AT5G60100|AT4G26760…
DOWNDOWN18	19219	0.0036584	35	2110	221	24887	regulation of nucleobase, nucleoside, nucleotide and nucleic acid metabolic process	AT4G32340|AT1G69260|AT5G04820|AT2G32680|AT2G43010|AT2G21320|AT5G25190|AT4G18830|AT5G08330|AT5G60900|AT5G62470|AT4G25480|AT1G46480|AT1G51140|AT5G57660|AT2G46790|AT4G40060|AT5G07690|AT1G01250|AT2G18300|AT4G17460|AT4G26370|AT4G01060|AT5G11590|AT2G28550|AT3G47500|AT1G56650|AT1G18710|AT5G43270|AT5G26170|AT5G60100|AT4G26760|AT3G23870|AT5G15310|AT1G49560
DOWNDOWN18	80090	0.0040597	38	2380	221	24887	regulation of primary metabolic process	AT4G32340|AT1G69260|AT5G04820|AT2G32680|AT1G68530|AT2G43010|AT2G21320|AT5G25190|AT4G18830|AT5G08330|AT5G60900|AT5G62470|AT4G25480|AT1G46480|AT1G51140|AT5G57660|AT2G46790|AT5G27950|AT4G40060|AT5G07690|AT3G27210|AT1G01250|AT4G17460|AT2G18300|AT4G26370|AT4G01060|AT5G11590|AT2G28550|AT3G47500|AT1G18710|AT1G56650|AT5G43270|AT5G26170|AT5G60100|AT4G26760|AT3G23870|AT5G15310|AT1G49560
DOWNDOWN18	9991	0.0046813	12	409	221	24887	response to extracellular stimulus	AT4G30660|AT2G15970|AT1G70820|AT3G08860|AT1G32450|AT1G29670|AT2G29650|AT3G23870|AT5G48850|AT5G57660|AT2G38920|AT5G07690
DOWNDOWN18	16051	0.0048716	21	1024	221	24887	carbohydrate biosynthetic process	AT2G39900|AT1G70820|AT3G58990|AT4G17770|AT1G68530|AT3G16370|AT4G12030|AT1G06460|AT3G19710|AT2G21320|AT1G56600|AT1G62560|AT4G02130|AT1G16410|AT4G27180|AT1G64780|AT5G23010|AT1G75900|AT5G06980|AT1G12090|AT2G37460
DOWNDOWN18	9743	0.005585	18	817	221	24887	response to carbohydrate stimulus	AT5G17050|AT1G68530|AT3G51240|AT3G29590|AT2G17040|AT3G22840|AT4G14090|AT5G07990|AT5G54060|AT1G65060|AT5G05270|AT1G56650|AT3G45780|AT5G42800|AT5G17220|AT2G29650|AT4G23870|AT5G55450
DOWNDOWN18	6972	0.0059036	9	250	221	24887	hyperosmotic response	AT5G59320|AT1G69260|AT4G30660|AT5G52310|AT4G30650|AT4G25480|AT3G05880|AT1G20440|AT5G59310
DOWNDOWN18	80119	0.0064632	2	4	221	24887	ER body organization	AT3G09260|AT3G15950
DOWNDOWN18	165	0.0079135	8	210	221	24887	MAPKKK cascade	AT5G60900|AT2G32680|AT2G29650|AT5G10760|AT2G43010|AT2G17040|AT5G55450|AT5G08330
DOWNDOWN18	23014	0.0079135	8	210	221	24887	signal transmission via phosphorylation event	AT5G60900|AT2G32680|AT2G29650|AT5G10760|AT2G43010|AT2G17040|AT5G55450|AT5G08330
DOWNDOWN18	7243	0.0079135	8	210	221	24887	intracellular protein kinase cascade	AT5G60900|AT2G32680|AT2G29650|AT5G10760|AT2G43010|AT2G17040|AT5G55450|AT5G08330
DOWNDOWN18	10468	0.0079135	36	2300	221	24887	regulation of gene expression	AT4G32340|AT1G69260|AT5G04820|AT2G32680|AT2G43010|AT2G21320|AT5G25190|AT4G18830|AT5G08330|AT5G60900|AT5G62470|AT4G25480|AT1G46480|AT1G51140|AT1G69440|AT5G57660|AT2G46790|AT4G40060|AT5G07690|AT1G01250|AT2G18300|AT4G17460|AT4G26370|AT4G01060|AT5G11590|AT2G28550|AT3G47500|AT1G18710|AT1G56650|AT5G43270|AT5G26170|AT5G60100|AT4G26760|AT3G23870|AT5G15310|AT1G49560
DOWNDOWN18	42335	0.011074	4	48	221	24887	cuticle development	AT1G29670|AT3G16370|AT1G68530|AT1G02205
DOWNDOWN18	5975	0.011074	30	1833	221	24887	carbohydrate metabolic process	AT1G54040|AT3G16370|AT1G68530|AT4G18270|AT1G06460|AT3G19710|AT2G21320|AT1G56600|AT1G62560|AT1G16410|AT4G27180|AT5G23010|AT5G49215|AT2G21380|AT4G25480|AT5G64860|AT5G06980|AT1G12090|AT2G39900|AT1G70820|AT3G58990|AT4G17770|AT4G12030|AT1G20440|AT4G02130|AT3G06770|AT1G64780|AT1G75900|AT3G05880|AT2G37460
DOWNDOWN18	44281	0.012474	49	3555	221	24887	small molecule metabolic process	AT1G09240|AT5G17050|AT4G04330|AT3G19710|AT3G22840|AT5G23010|AT4G27180|AT5G17220|AT3G03480|AT2G29650|AT5G64860|AT1G78970|AT5G06980|AT1G12090|AT2G03310|AT1G70820|AT1G29670|AT4G26370|AT2G15090|AT5G54060|AT1G56650|AT5G42800|AT3G02020|AT2G38920|AT1G18870|AT3G16370|AT1G68530|AT2G21320|AT2G21940|AT1G62560|AT1G56600|AT4G31050|AT5G55450|AT4G19170|AT1G20440|AT3G51240|AT1G02205|AT3G29590|AT3G18000|AT4G14090…
DOWNDOWN18	51707	0.013139	26	1521	221	24887	response to other organism	AT4G30650|AT1G54040|AT2G32680|AT1G68530|AT2G27920|AT2G43010|AT2G15890|AT5G08330|AT2G22840|AT1G16410|AT2G19990|AT5G60900|AT5G23010|AT3G62550|AT2G29650|AT5G07690|AT5G55450|AT1G20440|AT1G02205|AT2G17040|AT1G51090|AT1G64780|AT3G09260|AT1G56650|AT5G26170|AT5G10760
DOWNDOWN18	45792	0.013948	2	6	221	24887	negative regulation of cell size	AT2G17040|AT4G40060
DOWNDOWN18	51100	0.013948	2	6	221	24887	negative regulation of binding	AT5G60100|AT5G08330
DOWNDOWN18	10438	0.018933	2	7	221	24887	cellular response to sulfur starvation	AT5G48850|AT5G07690
DOWNDOWN18	60255	0.018933	36	2433	221	24887	regulation of macromolecule metabolic process	AT4G32340|AT1G69260|AT5G04820|AT2G32680|AT2G43010|AT2G21320|AT5G25190|AT4G18830|AT5G08330|AT5G60900|AT5G62470|AT4G25480|AT1G46480|AT1G51140|AT1G69440|AT5G57660|AT2G46790|AT4G40060|AT5G07690|AT1G01250|AT2G18300|AT4G17460|AT4G26370|AT4G01060|AT5G11590|AT2G28550|AT3G47500|AT1G18710|AT1G56650|AT5G43270|AT5G26170|AT5G60100|AT4G26760|AT3G23870|AT5G15310|AT1G49560
DOWNDOWN18	50832	0.024508	10	377	221	24887	defense response to fungus	AT4G30650|AT1G56650|AT5G26170|AT2G29650|AT1G20440|AT1G02205|AT2G15890|AT5G55450|AT5G07690|AT1G51090
DOWNDOWN18	51704	0.029705	29	1880	221	24887	multi-organism process	AT1G09240|AT2G34090|AT4G30650|AT1G54040|AT2G32680|AT1G68530|AT2G27920|AT2G43010|AT2G15890|AT1G16410|AT5G08330|AT2G22840|AT2G19990|AT5G60900|AT5G23010|AT3G62550|AT2G29650|AT5G07690|AT5G55450|AT1G20440|AT1G02205|AT2G17040|AT3G18000|AT1G51090|AT3G09260|AT1G64780|AT1G56650|AT5G26170|AT5G10760
DOWNDOWN18	10114	0.030729	5	107	221	24887	response to red light	AT4G32280|AT3G45780|AT1G68530|AT2G43010|AT3G22840
DOWNDOWN18	71491	0.037547	2	10	221	24887	cellular response to red light	AT2G43010|AT3G22840
DOWNDOWN18	10067	0.037547	2	10	221	24887	procambium histogenesis	AT4G13195|AT1G46480
DOWNDOWN18	44272	0.037583	11	471	221	24887	sulfur compound biosynthetic process	AT5G23010|AT4G27180|AT1G75900|AT3G58990|AT1G68530|AT4G12030|AT3G19710|AT1G12090|AT1G62560|AT2G37460|AT1G16410
DOWNDOWN18	9825	0.04151	5	116	221	24887	multidimensional cell growth	AT2G39900|AT3G16370|AT1G68530|AT2G40610|AT1G12090
DOWNDOWN18	51098	0.044001	2	11	221	24887	regulation of binding	AT5G60100|AT5G08330
DOWNDOWN18	9867	0.044001	8	288	221	24887	jasmonic acid mediated signaling pathway	AT5G60900|AT1G69260|AT2G32680|AT5G26170|AT2G29650|AT2G43010|AT5G55450|AT5G08330
DOWNDOWN18	71395	0.044001	8	288	221	24887	cellular response to jasmonic acid stimulus	AT5G60900|AT1G69260|AT2G32680|AT5G26170|AT2G29650|AT2G43010|AT5G55450|AT5G08330
DOWNDOWN18	9751	0.044001	11	484	221	24887	response to salicylic acid stimulus	AT5G60900|AT1G69260|AT5G62470|AT2G32680|AT2G29650|AT5G15310|AT2G43010|AT4G01060|AT5G55450|AT5G07690|AT5G08330
DOWNDOWN18	9620	0.044001	12	555	221	24887	response to fungus	AT3G09260|AT4G30650|AT3G62550|AT1G56650|AT5G26170|AT2G29650|AT1G20440|AT1G02205|AT2G15890|AT5G55450|AT5G07690|AT1G51090
DOWNDOWN18	7154	0.044001	12	557	221	24887	cell communication	AT4G30660|AT2G15970|AT1G70820|AT3G08860|AT1G32450|AT1G29670|AT2G29650|AT3G23870|AT5G48850|AT5G57660|AT2G38920|AT5G07690
DOWNDOWN18	65007	0.044001	65	5402	221	24887	biological regulation	AT1G20450|AT1G09240|AT2G32680|AT3G22840|AT3G19710|AT5G25190|AT4G18830|AT5G08330|AT2G22840|AT5G60900|AT4G27180|AT5G23010|AT5G62470|AT4G25480|AT1G46480|AT2G29650|AT1G69440|AT1G51140|AT5G48850|AT5G57660|AT2G46790|AT1G12090|AT5G07690|AT1G22740|AT2G18300|AT4G26370|AT2G28550|AT1G56650|AT5G43270|AT5G26170|AT5G60100|AT5G15310|AT3G23870|AT2G40610|AT1G49560|AT4G32340|AT1G69260|AT5G04820|AT1G68530|AT3G16370…
DOWNDOWN18	5982	0.044931	7	229	221	24887	starch metabolic process	AT4G27180|AT2G21380|AT1G70820|AT4G25480|AT4G17770|AT5G64860|AT1G06460
DOWNDOWN18	9269	0.045776	3	38	221	24887	response to desiccation	AT1G20450|AT2G15970|AT5G52310
DOWNDOWN18	10065	0.047764	2	12	221	24887	primary meristem tissue development	AT4G13195|AT1G46480
DOWNDOWN22	9411	0.0070299	8	249	103	24887	response to UV	AT1G04680|AT2G31380|AT4G09820|AT4G22010|AT5G65080|AT4G13770|AT5G13930|AT4G38960
UPDOWN18	51707	1.3766e-05	14	1521	39	24887	response to other organism	AT1G35710|AT1G15520|AT1G35230|AT4G38560|AT3G22910|AT2G13810|AT5G22570|AT1G19250|AT3G28510|AT1G61120|AT5G01900|AT5G25110|AT2G18660|AT4G00700
UPDOWN18	51704	1.3766e-05	15	1880	39	24887	multi-organism process	AT1G35710|AT1G15520|AT1G35230|AT4G38560|AT3G22910|AT2G13810|AT5G22570|AT2G35070|AT1G19250|AT3G28510|AT5G01900|AT1G61120|AT5G25110|AT2G18660|AT4G00700
UPDOWN18	9814	2.1022e-05	9	571	39	24887	defense response, incompatible interaction	AT1G15520|AT1G35710|AT4G38560|AT2G13810|AT5G22570|AT4G00700|AT2G18660|AT1G19250|AT3G28510
UPDOWN18	45087	2.1022e-05	10	744	39	24887	innate immune response	AT1G15520|AT1G35710|AT1G35230|AT4G38560|AT2G13810|AT5G22570|AT4G00700|AT2G18660|AT1G19250|AT3G28510
UPDOWN18	9607	2.1178e-05	14	1780	39	24887	response to biotic stimulus	AT1G35710|AT1G15520|AT1G35230|AT4G38560|AT3G22910|AT2G13810|AT5G22570|AT1G19250|AT3G28510|AT1G61120|AT5G01900|AT5G25110|AT2G18660|AT4G00700
UPDOWN18	9627	3.1902e-05	8	454	39	24887	systemic acquired resistance	AT1G15520|AT4G38560|AT2G13810|AT5G22570|AT4G00700|AT2G18660|AT1G19250|AT3G28510
UPDOWN18	6955	4.0591e-05	10	868	39	24887	immune response	AT1G15520|AT1G35710|AT1G35230|AT4G38560|AT2G13810|AT5G22570|AT4G00700|AT2G18660|AT1G19250|AT3G28510
UPDOWN18	2376	4.1085e-05	10	882	39	24887	immune system process	AT1G15520|AT1G35710|AT1G35230|AT4G38560|AT2G13810|AT5G22570|AT4G00700|AT2G18660|AT1G19250|AT3G28510
UPDOWN18	50896	5.8918e-05	24	6160	39	24887	response to stimulus	AT1G35710|AT1G15520|AT1G66270|AT4G32810|AT1G35230|AT3G22620|AT3G22910|AT4G38560|AT2G13810|AT5G22570|AT2G18980|AT1G80160|AT1G19250|AT3G28510|AT5G01900|AT1G61120|AT5G25110|AT4G27260|AT5G42900|AT1G32350|AT2G18660|AT4G00700|AT3G47340|AT4G33150
UPDOWN18	6952	7.6829e-05	12	1489	39	24887	defense response	AT1G15520|AT1G35710|AT1G35230|AT5G01900|AT4G38560|AT5G25110|AT2G13810|AT5G22570|AT4G00700|AT2G18660|AT1G19250|AT3G28510
UPDOWN18	6950	0.00026386	18	3885	39	24887	response to stress	AT1G35710|AT1G15520|AT1G66270|AT1G35230|AT4G38560|AT2G13810|AT5G22570|AT2G18980|AT1G80160|AT1G19250|AT3G28510|AT5G01900|AT1G61120|AT5G25110|AT5G42900|AT2G18660|AT4G00700|AT3G47340
UPDOWN18	51716	0.00063737	13	2197	39	24887	cellular response to stimulus	AT1G15520|AT1G66270|AT2G13810|AT5G22570|AT2G18980|AT1G19250|AT3G28510|AT1G61120|AT5G01900|AT2G18660|AT4G00700|AT1G32350|AT3G47340
UPDOWN18	23033	0.0010552	10	1345	39	24887	signaling pathway	AT1G15520|AT1G35710|AT5G01900|AT1G61120|AT2G13810|AT5G22570|AT1G32350|AT2G18980|AT1G19250|AT3G28510
UPDOWN18	9617	0.0012123	7	606	39	24887	response to bacterium	AT1G15520|AT1G35230|AT5G01900|AT1G61120|AT2G13810|AT5G22570|AT1G19250
UPDOWN18	23052	0.005227	10	1656	39	24887	signaling	AT1G15520|AT1G35710|AT5G01900|AT1G61120|AT2G13810|AT5G22570|AT1G32350|AT2G18980|AT1G19250|AT3G28510
UPDOWN18	9830	0.0053223	2	15	39	24887	cell wall modification involved in abscission	AT4G32810|AT4G01430
UPDOWN18	60871	0.0053223	2	15	39	24887	cellular cell wall disassembly	AT4G32810|AT4G01430
UPDOWN18	44277	0.0053223	2	15	39	24887	cell wall disassembly	AT4G32810|AT4G01430
UPDOWN18	9863	0.0053223	5	363	39	24887	salicylic acid mediated signaling pathway	AT1G15520|AT5G01900|AT2G13810|AT5G22570|AT3G28510
UPDOWN18	71446	0.0053223	5	365	39	24887	cellular response to salicylic acid stimulus	AT1G15520|AT5G01900|AT2G13810|AT5G22570|AT3G28510
UPDOWN18	70887	0.0053223	9	1384	39	24887	cellular response to chemical stimulus	AT1G15520|AT5G01900|AT1G61120|AT2G13810|AT5G22570|AT1G32350|AT2G18980|AT1G19250|AT3G28510
UPDOWN18	7047	0.0057024	2	16	39	24887	cellular cell wall organization	AT4G32810|AT4G01430
UPDOWN18	42742	0.0080988	5	408	39	24887	defense response to bacterium	AT1G15520|AT5G01900|AT2G13810|AT5G22570|AT1G19250
UPDOWN18	42221	0.0082155	15	3873	39	24887	response to chemical stimulus	AT1G15520|AT4G32810|AT3G22620|AT2G13810|AT5G22570|AT2G18980|AT1G80160|AT1G19250|AT3G28510|AT1G61120|AT5G01900|AT4G27260|AT1G32350|AT3G47340|AT4G33150
UPDOWN18	71310	0.0083605	8	1204	39	24887	cellular response to organic substance	AT1G15520|AT5G01900|AT1G61120|AT2G13810|AT5G22570|AT1G32350|AT2G18980|AT3G28510
UPDOWN18	9862	0.012507	4	264	39	24887	systemic acquired resistance, salicylic acid mediated signaling pathway	AT1G15520|AT2G13810|AT5G22570|AT3G28510
UPDOWN18	10033	0.012507	12	2766	39	24887	response to organic substance	AT1G15520|AT4G32810|AT5G01900|AT1G61120|AT2G13810|AT5G22570|AT4G27260|AT1G32350|AT2G18980|AT3G47340|AT3G28510|AT4G33150
UPDOWN18	9751	0.014388	5	484	39	24887	response to salicylic acid stimulus	AT1G15520|AT5G01900|AT2G13810|AT5G22570|AT3G28510
UPDOWN18	22411	0.0176	2	32	39	24887	cellular component disassembly	AT4G32810|AT4G01430
UPDOWN18	9620	0.021104	5	555	39	24887	response to fungus	AT1G15520|AT1G61120|AT5G25110|AT5G22570|AT1G19250
UPDOWN18	6725	0.023756	6	849	39	24887	cellular aromatic compound metabolic process	AT1G66270|AT1G15520|AT4G38560|AT5G22570|AT4G27260|AT1G80160
UPDOWN18	42538	0.0248	3	162	39	24887	hyperosmotic salinity response	AT1G15520|AT1G61120|AT1G80160
UPDOWN18	33554	0.0248	7	1178	39	24887	cellular response to stress	AT1G66270|AT5G22570|AT4G00700|AT2G18660|AT2G18980|AT3G47340|AT1G19250
UPDOWN18	50832	0.031862	4	377	39	24887	defense response to fungus	AT1G15520|AT5G25110|AT5G22570|AT1G19250
UPDOWN18	9838	0.032441	2	53	39	24887	abscission	AT4G32810|AT4G01430
UPDOWN18	10310	0.032441	3	188	39	24887	regulation of hydrogen peroxide metabolic process	AT1G15520|AT5G22570|AT3G28510
UPDOWN18	80010	0.032441	3	189	39	24887	regulation of oxygen and reactive oxygen species metabolic process	AT1G15520|AT5G22570|AT3G28510
UPDOWN18	35556	0.032441	4	387	39	24887	intracellular signal transduction	AT1G15520|AT1G35710|AT5G22570|AT1G32350
UPDOWN18	9697	0.036853	3	209	39	24887	salicylic acid biosynthetic process	AT1G15520|AT4G38560|AT5G22570
UPDOWN18	165	0.036853	3	210	39	24887	MAPKKK cascade	AT1G15520|AT1G35710|AT5G22570
UPDOWN18	23014	0.036853	3	210	39	24887	signal transmission via phosphorylation event	AT1G15520|AT1G35710|AT5G22570
UPDOWN18	7243	0.036853	3	210	39	24887	intracellular protein kinase cascade	AT1G15520|AT1G35710|AT5G22570
UPDOWN18	9738	0.036853	3	217	39	24887	abscisic acid mediated signaling pathway	AT1G15520|AT1G61120|AT1G32350
UPDOWN18	9696	0.036853	3	217	39	24887	salicylic acid metabolic process	AT1G15520|AT4G38560|AT5G22570
UPDOWN18	9733	0.036853	4	434	39	24887	response to auxin stimulus	AT1G15520|AT4G32810|AT1G61120|AT4G27260
UPDOWN18	7165	0.036853	5	704	39	24887	signal transduction	AT1G15520|AT1G35710|AT1G61120|AT5G22570|AT1G32350
UPDOWN18	9827	0.038583	3	222	39	24887	plant-type cell wall modification	AT4G32810|AT3G55500|AT4G01430
UPDOWN18	71215	0.043364	3	233	39	24887	cellular response to abscisic acid stimulus	AT1G15520|AT1G61120|AT1G32350
UPDOWN18	45229	0.047629	2	78	39	24887	external encapsulating structure organization	AT4G32810|AT4G01430
UPDOWN18	6972	0.048418	3	250	39	24887	hyperosmotic response	AT1G15520|AT1G61120|AT1G80160
UPDOWN18	9066	0.048418	3	254	39	24887	aspartate family amino acid metabolic process	AT2G13810|AT3G47340|AT4G33150
UPDOWN18	71495	0.048418	5	775	39	24887	cellular response to endogenous stimulus	AT1G15520|AT1G61120|AT5G22570|AT1G32350|AT2G18980
UPDOWN18	23060	0.048418	5	782	39	24887	signal transmission	AT1G15520|AT1G35710|AT1G61120|AT5G22570|AT1G32350
UPDOWN18	23046	0.048418	5	783	39	24887	signaling process	AT1G15520|AT1G35710|AT1G61120|AT5G22570|AT1G32350
UPDOWN22	42221	8.6002e-16	50	3873	89	24887	response to chemical stimulus	AT3G48450|AT1G75450|AT1G47510|AT3G21150|AT5G13320|AT5G22540|AT4G02280|AT4G37390|AT2G29470|AT2G34500|AT3G23240|AT3G13950|AT4G11890|AT1G13470|AT1G69930|AT5G67080|AT1G48000|AT3G09940|AT4G37290|AT1G79680|AT3G56710|AT2G22470|AT1G55020|AT3G21780|AT2G38760|AT1G15380|AT1G19020|AT2G32030|AT5G36970|AT3G16670|AT5G48400|AT4G11280|AT1G26380|AT3G10680|AT5G57510|AT1G71030|AT1G57630|AT2G47770|AT4G39670|AT2G23270…
UPDOWN22	10033	1.8516e-13	40	2766	89	24887	response to organic substance	AT1G75450|AT2G32030|AT5G36970|AT3G21150|AT1G47510|AT4G11280|AT5G22540|AT5G13320|AT4G02280|AT1G26380|AT4G37390|AT5G57510|AT2G29470|AT2G34500|AT3G23240|AT1G71030|AT3G13950|AT4G11890|AT1G57630|AT2G47770|AT1G13470|AT4G39670|AT1G69930|AT5G67080|AT2G23270|AT3G09940|AT1G48000|AT4G37290|AT1G79680|AT5G47850|AT1G66090|AT3G56710|AT4G27280|AT1G55020|AT3G44830|AT3G21780|AT2G35980|AT1G15380|AT1G19020|AT5G40990
UPDOWN22	50896	1.8516e-13	58	6160	89	24887	response to stimulus	AT3G48450|AT1G75450|AT3G21150|AT1G47510|AT5G22540|AT5G13320|AT4G02280|AT4G37390|AT2G29470|AT2G34500|AT3G23240|AT3G13950|AT4G11890|AT1G13470|AT1G69930|AT5G67080|AT1G48000|AT3G09940|AT4G37290|AT1G79680|AT3G15760|AT5G22530|AT3G56710|AT2G22470|AT1G55020|AT3G21780|AT2G38760|AT1G15380|AT1G19020|AT2G32030|AT5G36970|AT3G16670|AT5G48400|AT4G11280|AT3G16330|AT1G26380|AT3G10680|AT5G57510|AT1G71030|AT5G20970…
UPDOWN22	6950	4.2172e-13	46	3885	89	24887	response to stress	AT2G32030|AT5G48400|AT5G36970|AT3G16670|AT4G11280|AT5G22540|AT5G13320|AT4G02280|AT1G26380|AT3G16330|AT3G10680|AT5G57510|AT2G29470|AT2G34500|AT3G23240|AT1G71030|AT5G20970|AT3G13950|AT4G11890|AT1G57630|AT2G47770|AT1G13470|AT4G39670|AT1G69930|AT5G67080|AT2G23270|AT3G09940|AT1G48000|AT5G02020|AT1G79680|AT1G66090|AT3G56710|AT5G22530|AT4G27280|AT1G55020|AT2G26170|AT1G16420|AT3G21780|AT1G79900|AT2G35980…
UPDOWN22	70887	1.1405e-09	25	1384	89	24887	cellular response to chemical stimulus	AT2G32030|AT5G36970|AT5G48400|AT4G11280|AT5G13320|AT1G26380|AT5G57510|AT2G34500|AT3G23240|AT3G13950|AT4G11890|AT1G57630|AT1G13470|AT1G69930|AT4G39670|AT5G67080|AT3G09940|AT2G23270|AT3G56710|AT1G66090|AT3G44830|AT3G21780|AT2G35980|AT1G19020|AT5G40990
UPDOWN22	9723	2.9917e-09	14	352	89	24887	response to ethylene stimulus	AT2G23270|AT3G09940|AT4G37290|AT2G32030|AT1G79680|AT4G11280|AT1G26380|AT3G44830|AT3G21780|AT3G23240|AT1G71030|AT4G39670|AT5G67080|AT5G40990
UPDOWN22	9719	4.5214e-09	26	1631	89	24887	response to endogenous stimulus	AT1G75450|AT2G32030|AT1G47510|AT4G11280|AT5G13320|AT5G22540|AT4G37390|AT1G26380|AT3G23240|AT1G71030|AT4G11890|AT1G57630|AT2G47770|AT4G39670|AT5G67080|AT1G48000|AT3G09940|AT2G23270|AT4G37290|AT1G79680|AT1G66090|AT1G55020|AT3G44830|AT3G21780|AT2G35980|AT5G40990
UPDOWN22	9751	1.3704e-08	15	484	89	24887	response to salicylic acid stimulus	AT1G48000|AT5G36970|AT1G79680|AT5G13320|AT1G66090|AT3G56710|AT2G35980|AT1G71030|AT3G13950|AT4G11890|AT1G57630|AT1G13470|AT4G39670|AT1G19020|AT5G40990
UPDOWN22	9725	1.5807e-07	22	1383	89	24887	response to hormone stimulus	AT2G23270|AT3G09940|AT1G48000|AT4G37290|AT2G32030|AT1G79680|AT1G47510|AT4G11280|AT5G22540|AT5G13320|AT1G26380|AT1G55020|AT4G37390|AT3G44830|AT3G21780|AT3G23240|AT1G71030|AT4G11890|AT2G47770|AT4G39670|AT5G67080|AT5G40990
UPDOWN22	51716	3.8732e-07	27	2197	89	24887	cellular response to stimulus	AT2G32030|AT5G36970|AT5G48400|AT3G21150|AT4G11280|AT5G13320|AT1G26380|AT5G57510|AT2G34500|AT3G23240|AT3G13950|AT4G11890|AT1G57630|AT1G13470|AT1G69930|AT4G39670|AT5G67080|AT3G09940|AT2G23270|AT3G56710|AT1G66090|AT3G44830|AT3G21780|AT2G35980|AT1G09080|AT1G19020|AT5G40990
UPDOWN22	71456	1.4726e-06	5	25	89	24887	cellular response to hypoxia	AT2G23270|AT1G57630|AT5G13320|AT1G26380|AT5G57510
UPDOWN22	9737	1.5947e-06	14	605	89	24887	response to abscisic acid stimulus	AT1G48000|AT3G09940|AT2G32030|AT1G47510|AT4G11280|AT5G22540|AT5G13320|AT1G55020|AT3G21780|AT1G71030|AT4G11890|AT2G47770|AT4G39670|AT5G67080
UPDOWN22	71453	1.8828e-06	5	27	89	24887	cellular response to oxygen levels	AT2G23270|AT1G57630|AT5G13320|AT1G26380|AT5G57510
UPDOWN22	31348	2.401e-06	10	275	89	24887	negative regulation of defense response	AT2G35980|AT3G13950|AT4G11890|AT1G57630|AT5G13320|AT1G66090|AT3G56710|AT1G13470|AT4G39670|AT1G19020
UPDOWN22	9697	2.5618e-06	9	209	89	24887	salicylic acid biosynthetic process	AT3G13950|AT4G11890|AT1G57630|AT5G13320|AT1G66090|AT3G56710|AT5G22530|AT1G13470|AT4G39670
UPDOWN22	9863	2.7779e-06	11	363	89	24887	salicylic acid mediated signaling pathway	AT2G35980|AT5G36970|AT3G13950|AT4G11890|AT1G57630|AT5G13320|AT1G66090|AT3G56710|AT1G13470|AT4G39670|AT1G19020
UPDOWN22	71446	2.7779e-06	11	365	89	24887	cellular response to salicylic acid stimulus	AT2G35980|AT5G36970|AT3G13950|AT4G11890|AT1G57630|AT5G13320|AT1G66090|AT3G56710|AT1G13470|AT4G39670|AT1G19020
UPDOWN22	9696	2.8543e-06	9	217	89	24887	salicylic acid metabolic process	AT3G13950|AT4G11890|AT1G57630|AT5G13320|AT1G66090|AT3G56710|AT5G22530|AT1G13470|AT4G39670
UPDOWN22	9620	2.8543e-06	13	555	89	24887	response to fungus	AT3G09940|AT2G32030|AT1G79680|AT5G13320|AT3G56710|AT1G66090|AT2G35980|AT3G13950|AT4G11890|AT1G13470|AT4G39670|AT1G19020|AT5G40990
UPDOWN22	50832	3.2712e-06	11	377	89	24887	defense response to fungus	AT2G35980|AT2G32030|AT3G13950|AT4G11890|AT5G13320|AT1G66090|AT3G56710|AT1G13470|AT4G39670|AT1G19020|AT5G40990
UPDOWN22	44283	3.86e-06	23	1886	89	24887	small molecule biosynthetic process	AT3G09940|AT4G37290|AT2G32030|AT1G79680|AT1G76470|AT5G47850|AT4G11280|AT5G22540|AT5G13320|AT1G66090|AT5G22530|AT3G56710|AT1G55020|AT2G26170|AT2G46750|AT1G01480|AT1G79900|AT1G71030|AT3G13950|AT4G11890|AT1G57630|AT1G13470|AT4G39670
UPDOWN22	9753	3.9287e-06	12	479	89	24887	response to jasmonic acid stimulus	AT3G09940|AT1G75450|AT2G35980|AT3G23240|AT1G47510|AT1G71030|AT4G11280|AT1G57630|AT5G13320|AT1G66090|AT4G39670|AT1G55020
UPDOWN22	71310	5.1227e-06	18	1204	89	24887	cellular response to organic substance	AT3G09940|AT2G32030|AT5G36970|AT5G13320|AT1G66090|AT3G56710|AT3G44830|AT3G21780|AT2G35980|AT3G23240|AT3G13950|AT4G11890|AT1G57630|AT1G13470|AT4G39670|AT5G67080|AT1G19020|AT5G40990
UPDOWN22	23033	5.1227e-06	19	1345	89	24887	signaling pathway	AT3G09940|AT2G32030|AT5G36970|AT3G21150|AT5G13320|AT1G66090|AT3G56710|AT3G44830|AT3G21780|AT2G35980|AT3G23240|AT3G13950|AT4G11890|AT1G57630|AT1G13470|AT4G39670|AT5G67080|AT1G19020|AT5G40990
UPDOWN22	19752	5.1227e-06	23	1941	89	24887	carboxylic acid metabolic process	AT3G09940|AT1G75450|AT4G37290|AT2G32030|AT5G47850|AT4G11280|AT5G22540|AT5G13320|AT1G66090|AT5G22530|AT3G56710|AT1G55020|AT2G29470|AT2G46750|AT3G21780|AT1G01480|AT1G79900|AT3G13950|AT4G11890|AT1G57630|AT1G13470|AT4G39670|AT1G69930
UPDOWN22	43436	5.1227e-06	23	1941	89	24887	oxoacid metabolic process	AT3G09940|AT1G75450|AT4G37290|AT2G32030|AT5G47850|AT4G11280|AT5G22540|AT5G13320|AT1G66090|AT5G22530|AT3G56710|AT1G55020|AT2G29470|AT2G46750|AT3G21780|AT1G01480|AT1G79900|AT3G13950|AT4G11890|AT1G57630|AT1G13470|AT4G39670|AT1G69930
UPDOWN22	6082	5.1227e-06	23	1942	89	24887	organic acid metabolic process	AT3G09940|AT1G75450|AT4G37290|AT2G32030|AT5G47850|AT4G11280|AT5G22540|AT5G13320|AT1G66090|AT5G22530|AT3G56710|AT1G55020|AT2G29470|AT2G46750|AT3G21780|AT1G01480|AT1G79900|AT3G13950|AT4G11890|AT1G57630|AT1G13470|AT4G39670|AT1G69930
UPDOWN22	42180	5.8734e-06	23	1962	89	24887	cellular ketone metabolic process	AT3G09940|AT1G75450|AT4G37290|AT2G32030|AT5G47850|AT4G11280|AT5G22540|AT5G13320|AT1G66090|AT5G22530|AT3G56710|AT1G55020|AT2G29470|AT2G46750|AT3G21780|AT1G01480|AT1G79900|AT3G13950|AT4G11890|AT1G57630|AT1G13470|AT4G39670|AT1G69930
UPDOWN22	9628	6.3982e-06	27	2646	89	24887	response to abiotic stimulus	AT5G48400|AT3G21150|AT4G11280|AT5G13320|AT5G22540|AT4G02280|AT3G10680|AT2G34500|AT1G71030|AT5G20970|AT4G11890|AT2G47770|AT1G69930|AT4G39670|AT5G67080|AT1G48000|AT3G09940|AT5G02020|AT3G15760|AT4G27280|AT3G56710|AT1G16420|AT3G21780|AT1G79900|AT1G09080|AT2G38760|AT5G04890
UPDOWN22	10200	6.5065e-06	11	422	89	24887	response to chitin	AT2G35980|AT2G32030|AT3G21150|AT5G47850|AT4G11280|AT5G13320|AT1G66090|AT4G27280|AT4G39670|AT5G57510|AT1G19020
UPDOWN22	45088	6.5065e-06	11	422	89	24887	regulation of innate immune response	AT2G35980|AT3G13950|AT4G11890|AT1G57630|AT5G13320|AT1G66090|AT3G56710|AT1G13470|AT4G39670|AT2G26170|AT5G40990
UPDOWN22	2682	6.7108e-06	11	426	89	24887	regulation of immune system process	AT2G35980|AT3G13950|AT4G11890|AT1G57630|AT5G13320|AT1G66090|AT3G56710|AT1G13470|AT4G39670|AT2G26170|AT5G40990
UPDOWN22	50776	6.7108e-06	11	426	89	24887	regulation of immune response	AT2G35980|AT3G13950|AT4G11890|AT1G57630|AT5G13320|AT1G66090|AT3G56710|AT1G13470|AT4G39670|AT2G26170|AT5G40990
UPDOWN22	23034	6.8363e-06	12	526	89	24887	intracellular signaling pathway	AT2G35980|AT2G32030|AT3G21150|AT3G13950|AT4G11890|AT1G57630|AT5G13320|AT3G56710|AT1G13470|AT4G39670|AT5G67080|AT1G19020
UPDOWN22	45087	6.8363e-06	14	744	89	24887	innate immune response	AT5G36970|AT5G13320|AT5G22530|AT3G56710|AT1G66090|AT1G55020|AT2G35980|AT3G13950|AT4G11890|AT1G57630|AT1G13470|AT4G39670|AT1G19020|AT5G40990
UPDOWN22	6955	7.2003e-06	15	868	89	24887	immune response	AT2G32030|AT5G36970|AT5G13320|AT1G66090|AT5G22530|AT3G56710|AT1G55020|AT2G35980|AT3G13950|AT4G11890|AT1G57630|AT1G13470|AT4G39670|AT1G19020|AT5G40990
UPDOWN22	31347	7.7519e-06	12	536	89	24887	regulation of defense response	AT2G35980|AT3G13950|AT4G11890|AT1G57630|AT5G13320|AT1G66090|AT3G56710|AT1G13470|AT4G39670|AT2G26170|AT1G19020|AT5G40990
UPDOWN22	2376	8.3482e-06	15	882	89	24887	immune system process	AT2G32030|AT5G36970|AT5G13320|AT1G66090|AT5G22530|AT3G56710|AT1G55020|AT2G35980|AT3G13950|AT4G11890|AT1G57630|AT1G13470|AT4G39670|AT1G19020|AT5G40990
UPDOWN22	48585	9.1199e-06	10	355	89	24887	negative regulation of response to stimulus	AT2G35980|AT3G13950|AT4G11890|AT1G57630|AT5G13320|AT1G66090|AT3G56710|AT1G13470|AT4G39670|AT1G19020
UPDOWN22	80134	1.0101e-05	12	555	89	24887	regulation of response to stress	AT2G35980|AT3G13950|AT4G11890|AT1G57630|AT5G13320|AT1G66090|AT3G56710|AT1G13470|AT4G39670|AT2G26170|AT1G19020|AT5G40990
UPDOWN22	19438	1.0101e-05	12	555	89	24887	aromatic compound biosynthetic process	AT1G76470|AT1G71030|AT3G13950|AT4G11890|AT1G57630|AT5G13320|AT1G66090|AT3G56710|AT5G22530|AT1G13470|AT4G39670|AT2G26170
UPDOWN22	23060	1.0237e-05	14	782	89	24887	signal transmission	AT3G09940|AT2G32030|AT5G13320|AT3G56710|AT3G44830|AT2G35980|AT3G23240|AT3G13950|AT4G11890|AT1G57630|AT1G13470|AT4G39670|AT5G67080|AT5G40990
UPDOWN22	23046	1.0237e-05	14	783	89	24887	signaling process	AT3G09940|AT2G32030|AT5G13320|AT3G56710|AT3G44830|AT2G35980|AT3G23240|AT3G13950|AT4G11890|AT1G57630|AT1G13470|AT4G39670|AT5G67080|AT5G40990
UPDOWN22	9814	1.2401e-05	12	571	89	24887	defense response, incompatible interaction	AT2G35980|AT5G36970|AT3G13950|AT4G11890|AT1G57630|AT5G13320|AT3G56710|AT5G22530|AT1G13470|AT1G55020|AT1G19020|AT5G40990
UPDOWN22	9607	1.2401e-05	21	1780	89	24887	response to biotic stimulus	AT3G09940|AT2G32030|AT1G79680|AT5G36970|AT5G13320|AT1G66090|AT5G22530|AT3G56710|AT1G55020|AT2G29470|AT2G35980|AT3G13950|AT4G11890|AT1G57630|AT5G04890|AT1G74080|AT1G13470|AT4G39670|AT1G69930|AT1G19020|AT5G40990
UPDOWN22	35556	1.6882e-05	10	387	89	24887	intracellular signal transduction	AT2G35980|AT2G32030|AT3G13950|AT4G11890|AT1G57630|AT5G13320|AT3G56710|AT1G13470|AT4G39670|AT5G67080
UPDOWN22	51707	1.8892e-05	19	1521	89	24887	response to other organism	AT3G09940|AT2G32030|AT5G36970|AT1G79680|AT5G13320|AT1G66090|AT5G22530|AT3G56710|AT1G55020|AT2G35980|AT3G13950|AT4G11890|AT1G57630|AT5G04890|AT1G74080|AT1G13470|AT4G39670|AT1G19020|AT5G40990
UPDOWN22	1666	2.0668e-05	6	100	89	24887	response to hypoxia	AT2G23270|AT1G57630|AT5G13320|AT4G02280|AT1G26380|AT5G57510
UPDOWN22	70482	2.5479e-05	6	104	89	24887	response to oxygen levels	AT2G23270|AT1G57630|AT5G13320|AT4G02280|AT1G26380|AT5G57510
UPDOWN22	9414	3.0293e-05	10	417	89	24887	response to water deprivation	AT3G09940|AT2G34500|AT5G48400|AT2G38760|AT4G11890|AT5G22540|AT4G02280|AT1G69930|AT5G67080|AT3G21780
UPDOWN22	9415	3.4435e-05	10	424	89	24887	response to water	AT3G09940|AT2G34500|AT5G48400|AT2G38760|AT4G11890|AT5G22540|AT4G02280|AT1G69930|AT5G67080|AT3G21780
UPDOWN22	9692	4.4512e-05	6	116	89	24887	ethylene metabolic process	AT1G01480|AT4G37290|AT2G32030|AT5G47850|AT4G11280|AT5G22540
UPDOWN22	9693	4.4512e-05	6	116	89	24887	ethylene biosynthetic process	AT1G01480|AT4G37290|AT2G32030|AT5G47850|AT4G11280|AT5G22540
UPDOWN22	43450	4.5083e-05	6	117	89	24887	alkene biosynthetic process	AT1G01480|AT4G37290|AT2G32030|AT5G47850|AT4G11280|AT5G22540
UPDOWN22	43449	4.5083e-05	6	117	89	24887	cellular alkene metabolic process	AT1G01480|AT4G37290|AT2G32030|AT5G47850|AT4G11280|AT5G22540
UPDOWN22	6952	4.9937e-05	18	1489	89	24887	defense response	AT2G32030|AT5G36970|AT1G79680|AT5G13320|AT1G66090|AT5G22530|AT3G56710|AT1G55020|AT3G16330|AT2G35980|AT3G23240|AT3G13950|AT4G11890|AT1G57630|AT1G13470|AT4G39670|AT1G19020|AT5G40990
UPDOWN22	23052	5.4149e-05	19	1656	89	24887	signaling	AT3G09940|AT2G32030|AT5G36970|AT3G21150|AT5G13320|AT1G66090|AT3G56710|AT3G44830|AT3G21780|AT2G35980|AT3G23240|AT3G13950|AT4G11890|AT1G57630|AT1G13470|AT4G39670|AT5G67080|AT1G19020|AT5G40990
UPDOWN22	48583	5.7339e-05	12	679	89	24887	regulation of response to stimulus	AT2G35980|AT3G13950|AT4G11890|AT1G57630|AT5G13320|AT1G66090|AT3G56710|AT1G13470|AT4G39670|AT2G26170|AT1G19020|AT5G40990
UPDOWN22	9743	6.8942e-05	13	817	89	24887	response to carbohydrate stimulus	AT2G32030|AT3G21150|AT4G11280|AT5G47850|AT5G13320|AT4G02280|AT4G27280|AT1G66090|AT5G57510|AT2G35980|AT1G15380|AT4G39670|AT1G19020
UPDOWN22	51704	8.5602e-05	20	1880	89	24887	multi-organism process	AT3G09940|AT2G32030|AT5G36970|AT1G79680|AT5G13320|AT1G66090|AT5G22530|AT3G56710|AT1G55020|AT2G35980|AT1G09080|AT3G13950|AT4G11890|AT1G57630|AT5G04890|AT1G74080|AT1G13470|AT4G39670|AT1G19020|AT5G40990
UPDOWN22	44281	9.6408e-05	29	3555	89	24887	small molecule metabolic process	AT1G75450|AT2G32030|AT1G76470|AT4G11280|AT5G22540|AT5G13320|AT2G46750|AT2G29470|AT1G01480|AT2G34500|AT1G71030|AT3G13950|AT4G11890|AT1G57630|AT1G13470|AT4G39670|AT1G69930|AT3G09940|AT4G37290|AT1G79680|AT5G47850|AT1G66090|AT3G56710|AT5G22530|AT1G55020|AT2G26170|AT3G21780|AT1G79900|AT1G69920
UPDOWN22	6725	9.8922e-05	13	849	89	24887	cellular aromatic compound metabolic process	AT1G75450|AT1G76470|AT5G13320|AT5G22530|AT3G56710|AT1G66090|AT2G26170|AT1G71030|AT3G13950|AT4G11890|AT1G57630|AT1G13470|AT4G39670
UPDOWN22	165	0.00010051	7	210	89	24887	MAPKKK cascade	AT2G35980|AT3G13950|AT4G11890|AT1G57630|AT5G13320|AT3G56710|AT1G13470
UPDOWN22	23014	0.00010051	7	210	89	24887	signal transmission via phosphorylation event	AT2G35980|AT3G13950|AT4G11890|AT1G57630|AT5G13320|AT3G56710|AT1G13470
UPDOWN22	7243	0.00010051	7	210	89	24887	intracellular protein kinase cascade	AT2G35980|AT3G13950|AT4G11890|AT1G57630|AT5G13320|AT3G56710|AT1G13470
UPDOWN22	42398	0.00016141	9	413	89	24887	cellular amino acid derivative biosynthetic process	AT1G01480|AT4G37290|AT2G32030|AT1G76470|AT1G71030|AT5G47850|AT4G11280|AT5G22540|AT2G26170
UPDOWN22	71495	0.00018599	12	775	89	24887	cellular response to endogenous stimulus	AT3G09940|AT2G35980|AT2G32030|AT3G23240|AT1G57630|AT5G13320|AT1G66090|AT4G39670|AT3G44830|AT5G67080|AT3G21780|AT5G40990
UPDOWN22	6575	0.00025148	10	551	89	24887	cellular amino acid derivative metabolic process	AT1G01480|AT4G37290|AT2G32030|AT1G76470|AT1G71030|AT5G47850|AT4G11280|AT1G69920|AT5G22540|AT2G26170
UPDOWN22	9611	0.00027034	8	340	89	24887	response to wounding	AT3G09940|AT4G11280|AT4G27280|AT1G55020|AT2G26170|AT1G19020|AT3G21780|AT5G40990
UPDOWN22	9627	0.00031923	9	454	89	24887	systemic acquired resistance	AT2G35980|AT3G13950|AT4G11890|AT5G13320|AT3G56710|AT5G22530|AT1G13470|AT1G19020|AT5G40990
UPDOWN22	7165	0.00036817	11	704	89	24887	signal transduction	AT3G09940|AT2G35980|AT2G32030|AT3G13950|AT4G11890|AT1G57630|AT5G13320|AT3G56710|AT1G13470|AT4G39670|AT5G67080
UPDOWN22	9862	0.00039358	7	264	89	24887	systemic acquired resistance, salicylic acid mediated signaling pathway	AT2G35980|AT3G13950|AT4G11890|AT5G13320|AT3G56710|AT1G13470|AT1G19020
UPDOWN22	10310	0.0005018	6	188	89	24887	regulation of hydrogen peroxide metabolic process	AT2G35980|AT3G13950|AT4G11890|AT5G13320|AT3G56710|AT1G13470
UPDOWN22	80010	0.000507	6	189	89	24887	regulation of oxygen and reactive oxygen species metabolic process	AT2G35980|AT3G13950|AT4G11890|AT5G13320|AT3G56710|AT1G13470
UPDOWN22	9617	0.000507	10	606	89	24887	response to bacterium	AT2G35980|AT1G79680|AT3G13950|AT4G11890|AT1G57630|AT5G13320|AT3G56710|AT1G13470|AT1G55020|AT5G40990
UPDOWN22	16053	0.00060311	13	1032	89	24887	organic acid biosynthetic process	AT3G09940|AT5G13320|AT5G22530|AT3G56710|AT1G66090|AT1G55020|AT2G46750|AT1G79900|AT3G13950|AT4G11890|AT1G57630|AT1G13470|AT4G39670
UPDOWN22	46394	0.00060311	13	1032	89	24887	carboxylic acid biosynthetic process	AT3G09940|AT5G13320|AT5G22530|AT3G56710|AT1G66090|AT1G55020|AT2G46750|AT1G79900|AT3G13950|AT4G11890|AT1G57630|AT1G13470|AT4G39670
UPDOWN22	9867	0.00061972	7	288	89	24887	jasmonic acid mediated signaling pathway	AT3G09940|AT2G35980|AT3G23240|AT1G57630|AT5G13320|AT1G66090|AT4G39670
UPDOWN22	71395	0.00061972	7	288	89	24887	cellular response to jasmonic acid stimulus	AT3G09940|AT2G35980|AT3G23240|AT1G57630|AT5G13320|AT1G66090|AT4G39670
UPDOWN22	42742	0.00083504	8	408	89	24887	defense response to bacterium	AT2G35980|AT3G13950|AT4G11890|AT5G13320|AT3G56710|AT1G13470|AT1G55020|AT5G40990
UPDOWN22	32787	0.00096949	15	1403	89	24887	monocarboxylic acid metabolic process	AT3G09940|AT1G75450|AT5G13320|AT1G66090|AT5G22530|AT3G56710|AT1G55020|AT2G29470|AT3G21780|AT3G13950|AT4G11890|AT1G57630|AT1G13470|AT4G39670|AT1G69930
UPDOWN22	9738	0.00098334	6	217	89	24887	abscisic acid mediated signaling pathway	AT3G09940|AT2G32030|AT5G13320|AT4G39670|AT5G67080|AT3G21780
UPDOWN22	6555	0.0010213	6	219	89	24887	methionine metabolic process	AT1G01480|AT4G37290|AT2G32030|AT5G47850|AT4G11280|AT5G22540
UPDOWN22	9755	0.001179	9	552	89	24887	hormone-mediated signaling pathway	AT3G09940|AT2G32030|AT3G23240|AT5G13320|AT4G39670|AT3G44830|AT5G67080|AT3G21780|AT5G40990
UPDOWN22	71215	0.0013795	6	233	89	24887	cellular response to abscisic acid stimulus	AT3G09940|AT2G32030|AT5G13320|AT4G39670|AT5G67080|AT3G21780
UPDOWN22	6970	0.0013795	11	835	89	24887	response to osmotic stress	AT3G09940|AT1G48000|AT5G02020|AT1G79900|AT1G71030|AT2G38760|AT4G11890|AT2G47770|AT5G22540|AT5G67080|AT3G21780
UPDOWN22	32870	0.0019589	9	594	89	24887	cellular response to hormone stimulus	AT3G09940|AT2G32030|AT3G23240|AT5G13320|AT4G39670|AT3G44830|AT5G67080|AT3G21780|AT5G40990
UPDOWN22	9066	0.002143	6	254	89	24887	aspartate family amino acid metabolic process	AT1G01480|AT4G37290|AT2G32030|AT5G47850|AT4G11280|AT5G22540
UPDOWN22	10363	0.0026784	7	373	89	24887	regulation of plant-type hypersensitive response	AT2G35980|AT3G13950|AT1G57630|AT5G13320|AT1G66090|AT4G39670|AT2G26170
UPDOWN22	6612	0.0028231	7	377	89	24887	protein targeting to membrane	AT2G35980|AT3G13950|AT1G57630|AT5G13320|AT1G66090|AT4G39670|AT2G26170
UPDOWN22	19375	0.0029876	4	99	89	24887	galactolipid biosynthetic process	AT2G34500|AT5G48400|AT4G02280|AT1G69930
UPDOWN22	80135	0.0029876	7	382	89	24887	regulation of cellular response to stress	AT2G35980|AT3G13950|AT1G57630|AT5G13320|AT1G66090|AT4G39670|AT2G26170
UPDOWN22	6979	0.0030294	8	505	89	24887	response to oxidative stress	AT3G09940|AT3G16670|AT1G09080|AT4G11280|AT5G04890|AT3G10680|AT1G16420|AT1G19020
UPDOWN22	19374	0.0030321	4	100	89	24887	galactolipid metabolic process	AT2G34500|AT5G48400|AT4G02280|AT1G69930
UPDOWN22	9651	0.0030632	10	780	89	24887	response to salt stress	AT3G09940|AT1G48000|AT5G02020|AT1G71030|AT2G38760|AT4G11890|AT2G47770|AT5G22540|AT5G67080|AT3G21780
UPDOWN22	2237	0.0032862	4	103	89	24887	response to molecule of bacterial origin	AT3G13950|AT4G11890|AT1G57630|AT5G13320
UPDOWN22	9247	0.0032862	4	103	89	24887	glycolipid biosynthetic process	AT2G34500|AT5G48400|AT4G02280|AT1G69930
UPDOWN22	9816	0.0033207	3	44	89	24887	defense response to bacterium, incompatible interaction	AT5G13320|AT3G56710|AT1G55020
UPDOWN22	43067	0.0035949	7	399	89	24887	regulation of programmed cell death	AT2G35980|AT3G13950|AT1G57630|AT5G13320|AT1G66090|AT4G39670|AT2G26170
UPDOWN22	9987	0.0036409	55	10984	89	24887	cellular process	AT1G75450|AT1G47510|AT3G21150|AT5G13320|AT5G22540|AT4G02280|AT2G46750|AT2G29470|AT2G34500|AT3G23240|AT3G13950|AT4G11890|AT1G13470|AT1G69930|AT5G67080|AT4G30290|AT1G48000|AT3G09940|AT4G37290|AT1G79680|AT5G22530|AT3G56710|AT1G55020|AT1G02950|AT3G21780|AT5G56230|AT1G69920|AT1G19020|AT2G32030|AT1G76470|AT5G36970|AT5G48400|AT1G75620|AT4G11280|AT1G26380|AT5G57510|AT1G01480|AT1G71030|AT1G57630|AT2G47770…
UPDOWN22	6664	0.003774	4	108	89	24887	glycolipid metabolic process	AT2G34500|AT5G48400|AT4G02280|AT1G69930
UPDOWN22	10941	0.0039224	7	407	89	24887	regulation of cell death	AT2G35980|AT3G13950|AT1G57630|AT5G13320|AT1G66090|AT4G39670|AT2G26170
UPDOWN22	9408	0.0042514	6	298	89	24887	response to heat	AT1G09080|AT2G38760|AT5G20970|AT5G04890|AT4G39670|AT3G10680
UPDOWN22	9873	0.0046391	4	115	89	24887	ethylene mediated signaling pathway	AT2G32030|AT3G23240|AT3G44830|AT5G40990
UPDOWN22	45730	0.0056742	4	122	89	24887	respiratory burst	AT2G35980|AT2G32030|AT5G13320|AT4G39670
UPDOWN22	2679	0.0056742	4	122	89	24887	respiratory burst involved in defense response	AT2G35980|AT2G32030|AT5G13320|AT4G39670
UPDOWN22	9404	0.0056898	5	212	89	24887	toxin metabolic process	AT2G34500|AT1G69920|AT1G69930|AT2G29470|AT1G02950
UPDOWN22	9407	0.0056898	5	212	89	24887	toxin catabolic process	AT2G34500|AT1G69920|AT1G69930|AT2G29470|AT1G02950
UPDOWN22	160	0.0067865	4	129	89	24887	two-component signal transduction system (phosphorelay)	AT2G32030|AT3G23240|AT3G44830|AT5G40990
UPDOWN22	71369	0.0077381	4	134	89	24887	cellular response to ethylene stimulus	AT2G32030|AT3G23240|AT3G44830|AT5G40990
UPDOWN22	6519	0.0095888	11	1089	89	24887	cellular amino acid and derivative metabolic process	AT1G01480|AT1G79900|AT4G37290|AT2G32030|AT1G76470|AT1G71030|AT5G47850|AT4G11280|AT1G69920|AT5G22540|AT2G26170
UPDOWN22	42631	0.0099053	3	67	89	24887	cellular response to water deprivation	AT2G34500|AT5G48400|AT1G69930
UPDOWN22	46467	0.01006	4	145	89	24887	membrane lipid biosynthetic process	AT2G34500|AT5G48400|AT4G02280|AT1G69930
UPDOWN22	6972	0.011139	5	250	89	24887	hyperosmotic response	AT3G09940|AT1G79900|AT5G22540|AT5G67080|AT3G21780
UPDOWN22	44255	0.012333	12	1303	89	24887	cellular lipid metabolic process	AT3G09940|AT2G34500|AT1G75450|AT1G02390|AT5G48400|AT1G47510|AT4G02280|AT1G55020|AT1G69930|AT2G26170|AT2G29470|AT3G21780
UPDOWN22	42542	0.013857	5	264	89	24887	response to hydrogen peroxide	AT3G09940|AT1G09080|AT5G04890|AT3G10680|AT1G16420
UPDOWN22	6643	0.013887	4	160	89	24887	membrane lipid metabolic process	AT2G34500|AT5G48400|AT4G02280|AT1G69930
UPDOWN22	6629	0.013995	13	1508	89	24887	lipid metabolic process	AT3G09940|AT1G75450|AT5G48400|AT1G02390|AT1G47510|AT4G02280|AT1G55020|AT3G44830|AT2G29470|AT2G26170|AT3G21780|AT2G34500|AT1G69930
UPDOWN22	42538	0.014278	4	162	89	24887	hyperosmotic salinity response	AT3G09940|AT5G22540|AT5G67080|AT3G21780
UPDOWN22	44249	0.017776	29	4992	89	24887	cellular biosynthetic process	AT2G32030|AT1G76470|AT5G48400|AT1G75620|AT4G11280|AT5G22540|AT5G13320|AT4G02280|AT2G46750|AT1G01480|AT2G34500|AT1G71030|AT3G13950|AT4G11890|AT1G57630|AT1G13470|AT1G69930|AT4G39670|AT3G09940|AT4G37290|AT1G02390|AT1G79680|AT5G47850|AT1G66090|AT3G56710|AT5G22530|AT1G55020|AT2G26170|AT1G79900
UPDOWN22	8152	0.017776	45	8989	89	24887	metabolic process	AT1G75450|AT2G32030|AT1G75620|AT5G48400|AT1G76470|AT1G47510|AT4G11280|AT5G22540|AT5G13320|AT4G02280|AT2G46750|AT2G29470|AT1G01480|AT2G34500|AT1G71030|AT3G13950|AT2G42980|AT4G11890|AT1G57630|AT2G47770|AT1G13470|AT4G39670|AT1G69930|AT4G30290|AT3G09940|AT5G02020|AT4G37290|AT1G02390|AT1G79680|AT5G47850|AT1G66090|AT3G56710|AT5G22530|AT1G55020|AT3G44830|AT2G26170|AT3G21780|AT1G02950|AT1G79900|AT2G35980…
UPDOWN22	30258	0.021318	4	185	89	24887	lipid modification	AT1G47510|AT1G55020|AT1G69930|AT2G29470
UPDOWN22	48519	0.022992	11	1245	89	24887	negative regulation of biological process	AT2G35980|AT3G21150|AT3G13950|AT4G11890|AT1G57630|AT5G13320|AT1G66090|AT3G56710|AT1G13470|AT4G39670|AT1G19020
UPDOWN22	96	0.024868	6	445	89	24887	sulfur amino acid metabolic process	AT1G01480|AT4G37290|AT2G32030|AT5G47850|AT4G11280|AT5G22540
UPDOWN22	10035	0.024868	10	1082	89	24887	response to inorganic substance	AT3G09940|AT1G48000|AT3G48450|AT1G09080|AT1G71030|AT4G11280|AT5G04890|AT2G22470|AT3G10680|AT1G16420
UPDOWN22	22411	0.027388	2	32	89	24887	cellular component disassembly	AT1G48000|AT1G55020
UPDOWN22	302	0.031542	5	338	89	24887	response to reactive oxygen species	AT3G09940|AT1G09080|AT5G04890|AT3G10680|AT1G16420
UPDOWN22	9058	0.031542	29	5234	89	24887	biosynthetic process	AT2G32030|AT1G76470|AT5G48400|AT1G75620|AT4G11280|AT5G22540|AT5G13320|AT4G02280|AT2G46750|AT1G01480|AT2G34500|AT1G71030|AT3G13950|AT4G11890|AT1G57630|AT1G13470|AT1G69930|AT4G39670|AT3G09940|AT4G37290|AT1G02390|AT1G79680|AT5G47850|AT1G66090|AT3G56710|AT5G22530|AT1G55020|AT2G26170|AT1G79900
UPDOWN22	19748	0.036778	9	985	89	24887	secondary metabolic process	AT2G34500|AT1G76470|AT1G71030|AT1G69920|AT1G69930|AT2G26170|AT2G29470|AT3G21780|AT1G02950
UPDOWN22	9605	0.037381	8	816	89	24887	response to external stimulus	AT2G34500|AT5G48400|AT4G11280|AT4G11890|AT5G13320|AT4G27280|AT3G56710|AT1G69930
UPDOWN22	6790	0.039411	7	659	89	24887	sulfur metabolic process	AT1G01480|AT4G37290|AT2G32030|AT5G47850|AT4G11280|AT1G69920|AT5G22540
UPDOWN22	51789	0.043182	5	370	89	24887	response to protein stimulus	AT5G13320|AT4G39670|AT1G69930|AT2G29470|AT1G19020
UPDOWN22	44237	0.047041	40	8188	89	24887	cellular metabolic process	AT1G75450|AT2G32030|AT1G75620|AT5G48400|AT1G76470|AT1G47510|AT4G11280|AT5G22540|AT5G13320|AT4G02280|AT2G46750|AT2G29470|AT1G01480|AT2G34500|AT1G71030|AT3G13950|AT4G11890|AT1G57630|AT2G47770|AT1G13470|AT4G39670|AT1G69930|AT4G30290|AT3G09940|AT5G02020|AT4G37290|AT1G02390|AT1G79680|AT5G47850|AT1G66090|AT3G56710|AT5G22530|AT1G55020|AT2G26170|AT3G21780|AT1G02950|AT1G79900|AT1G09080|AT5G22300|AT1G69920
UPDOWN22	45089	0.048475	2	47	89	24887	positive regulation of innate immune response	AT5G13320|AT5G40990
UPDOWN22	2684	0.048475	2	47	89	24887	positive regulation of immune system process	AT5G13320|AT5G40990
UPDOWN22	50778	0.048475	2	47	89	24887	positive regulation of immune response	AT5G13320|AT5G40990
DOWNUP18	32958	8.3604e-09	7	65	50	24887	inositol phosphate biosynthetic process	AT3G01060|AT3G56290|AT2G15020|AT5G15950|AT1G07010|AT1G23740|AT2G46830
DOWNUP18	10264	8.3604e-09	7	65	50	24887	myo-inositol hexakisphosphate biosynthetic process	AT3G01060|AT3G56290|AT2G15020|AT5G15950|AT1G07010|AT1G23740|AT2G46830
DOWNUP18	33517	8.3604e-09	7	65	50	24887	myo-inositol hexakisphosphate metabolic process	AT3G01060|AT3G56290|AT2G15020|AT5G15950|AT1G07010|AT1G23740|AT2G46830
DOWNUP18	6021	8.3604e-09	7	66	50	24887	inositol biosynthetic process	AT3G01060|AT3G56290|AT2G15020|AT5G15950|AT1G07010|AT1G23740|AT2G46830
DOWNUP18	46173	8.3604e-09	7	68	50	24887	polyol biosynthetic process	AT3G01060|AT3G56290|AT2G15020|AT5G15950|AT1G07010|AT1G23740|AT2G46830
DOWNUP18	6066	9.0882e-09	16	1039	50	24887	alcohol metabolic process	AT3G55800|AT1G19150|AT1G14150|AT1G15980|AT1G07010|AT2G21330|AT3G16250|AT1G65230|AT5G58770|AT3G01060|AT3G56290|AT2G15020|AT5G15950|AT1G23740|AT2G46830|AT5G43750
DOWNUP18	48574	1.7747e-08	5	18	50	24887	long-day photoperiodism, flowering	AT4G15430|AT5G37260|AT3G09600|AT1G01060|AT2G46830
DOWNUP18	48571	1.9445e-08	5	19	50	24887	long-day photoperiodism	AT4G15430|AT5G37260|AT3G09600|AT1G01060|AT2G46830
DOWNUP18	43647	1.9445e-08	7	83	50	24887	inositol phosphate metabolic process	AT3G01060|AT3G56290|AT2G15020|AT5G15950|AT1G07010|AT1G23740|AT2G46830
DOWNUP18	6020	3.3706e-08	7	91	50	24887	inositol metabolic process	AT3G01060|AT3G56290|AT2G15020|AT5G15950|AT1G07010|AT1G23740|AT2G46830
DOWNUP18	6733	6.9121e-08	9	246	50	24887	oxidoreduction coenzyme metabolic process	AT3G55800|AT1G65230|AT5G58770|AT1G14150|AT1G19150|AT1G15980|AT2G21330|AT1G23740|AT3G16250
DOWNUP18	19751	1.379e-07	7	114	50	24887	polyol metabolic process	AT3G01060|AT3G56290|AT2G15020|AT5G15950|AT1G07010|AT1G23740|AT2G46830
DOWNUP18	15979	2.7314e-07	10	403	50	24887	photosynthesis	AT3G55800|AT2G04039|AT1G65230|AT1G14150|AT1G19150|AT2G39470|AT1G15980|AT5G14740|AT2G21330|AT3G16250
DOWNUP18	6098	2.7489e-06	7	182	50	24887	pentose-phosphate shunt	AT3G55800|AT1G65230|AT1G14150|AT1G19150|AT1G15980|AT2G21330|AT3G16250
DOWNUP18	6740	2.7489e-06	7	183	50	24887	NADPH regeneration	AT3G55800|AT1G65230|AT1G14150|AT1G19150|AT1G15980|AT2G21330|AT3G16250
DOWNUP18	46165	2.7489e-06	8	275	50	24887	alcohol biosynthetic process	AT5G58770|AT3G01060|AT3G56290|AT2G15020|AT5G15950|AT1G07010|AT1G23740|AT2G46830
DOWNUP18	6739	2.8914e-06	7	186	50	24887	NADP metabolic process	AT3G55800|AT1G65230|AT1G14150|AT1G19150|AT1G15980|AT2G21330|AT3G16250
DOWNUP18	46496	3.273e-06	7	191	50	24887	nicotinamide nucleotide metabolic process	AT3G55800|AT1G65230|AT1G14150|AT1G19150|AT1G15980|AT2G21330|AT3G16250
DOWNUP18	19362	3.4631e-06	7	195	50	24887	pyridine nucleotide metabolic process	AT3G55800|AT1G65230|AT1G14150|AT1G19150|AT1G15980|AT2G21330|AT3G16250
DOWNUP18	34637	3.4631e-06	12	880	50	24887	cellular carbohydrate biosynthetic process	AT3G55800|AT1G65230|AT1G19150|AT3G01060|AT3G56290|AT2G15020|AT5G15950|AT2G21330|AT1G07010|AT1G23740|AT2G46830|AT3G16250
DOWNUP18	6081	6.5241e-06	8	325	50	24887	cellular aldehyde metabolic process	AT3G55800|AT1G65230|AT1G19150|AT5G14740|AT2G21330|AT1G23740|AT5G43750|AT3G16250
DOWNUP18	6732	6.5241e-06	9	451	50	24887	coenzyme metabolic process	AT3G55800|AT1G65230|AT5G58770|AT1G14150|AT1G19150|AT1G15980|AT2G21330|AT1G23740|AT3G16250
DOWNUP18	44262	6.7228e-06	15	1580	50	24887	cellular carbohydrate metabolic process	AT3G55800|AT1G19150|AT1G14150|AT1G15980|AT1G07010|AT2G21330|AT3G16250|AT1G65230|AT3G01060|AT3G56290|AT2G15020|AT5G15950|AT1G23740|AT2G46830|AT5G43750
DOWNUP18	5975	7.2015e-06	16	1833	50	24887	carbohydrate metabolic process	AT3G55800|AT1G19150|AT1G14150|AT1G15980|AT1G07010|AT2G21330|AT3G16250|AT1G65230|AT3G01060|AT3G56290|AT2G15020|AT3G61490|AT5G15950|AT1G23740|AT2G46830|AT5G43750
DOWNUP18	19682	7.2342e-06	7	228	50	24887	glyceraldehyde-3-phosphate metabolic process	AT3G55800|AT1G65230|AT1G19150|AT2G21330|AT1G23740|AT5G43750|AT3G16250
DOWNUP18	19288	7.2342e-06	7	228	50	24887	isopentenyl diphosphate biosynthetic process, mevalonate-independent pathway	AT3G55800|AT1G65230|AT1G19150|AT2G21330|AT1G23740|AT5G43750|AT3G16250
DOWNUP18	8299	7.2342e-06	9	465	50	24887	isoprenoid biosynthetic process	AT3G55800|AT1G65230|AT5G58770|AT1G19150|AT1G15980|AT2G21330|AT1G23740|AT5G43750|AT3G16250
DOWNUP18	44281	7.2342e-06	22	3555	50	24887	small molecule metabolic process	AT2G22810|AT3G55800|AT1G53520|AT4G27030|AT1G19150|AT1G14150|AT2G39470|AT5G14740|AT1G15980|AT2G21330|AT1G07010|AT3G16250|AT5G03555|AT1G65230|AT5G58770|AT3G01060|AT3G56290|AT2G15020|AT5G15950|AT1G23740|AT5G43750|AT2G46830
DOWNUP18	9240	7.3433e-06	7	232	50	24887	isopentenyl diphosphate biosynthetic process	AT3G55800|AT1G65230|AT1G19150|AT2G21330|AT1G23740|AT5G43750|AT3G16250
DOWNUP18	46490	7.3433e-06	7	232	50	24887	isopentenyl diphosphate metabolic process	AT3G55800|AT1G65230|AT1G19150|AT2G21330|AT1G23740|AT5G43750|AT3G16250
DOWNUP18	7623	8.6055e-06	6	148	50	24887	circadian rhythm	AT4G15430|AT5G37260|AT3G01060|AT3G09600|AT1G01060|AT2G46830
DOWNUP18	48511	8.6055e-06	6	148	50	24887	rhythmic process	AT4G15430|AT5G37260|AT3G01060|AT3G09600|AT1G01060|AT2G46830
DOWNUP18	6720	8.6055e-06	9	489	50	24887	isoprenoid metabolic process	AT3G55800|AT1G65230|AT5G58770|AT1G19150|AT1G15980|AT2G21330|AT1G23740|AT5G43750|AT3G16250
DOWNUP18	16051	1.0299e-05	12	1024	50	24887	carbohydrate biosynthetic process	AT3G55800|AT1G65230|AT1G19150|AT3G01060|AT3G56290|AT2G15020|AT5G15950|AT2G21330|AT1G07010|AT1G23740|AT2G46830|AT3G16250
DOWNUP18	6644	2.3992e-05	8	411	50	24887	phospholipid metabolic process	AT3G55800|AT1G65230|AT4G27030|AT1G19150|AT2G21330|AT1G23740|AT5G43750|AT3G16250
DOWNUP18	9657	2.4623e-05	8	414	50	24887	plastid organization	AT3G55800|AT1G65230|AT3G56290|AT1G64500|AT3G02380|AT1G75100|AT2G21330|AT5G43750
DOWNUP18	19637	2.528e-05	8	417	50	24887	organophosphate metabolic process	AT3G55800|AT1G65230|AT4G27030|AT1G19150|AT2G21330|AT1G23740|AT5G43750|AT3G16250
DOWNUP18	55086	2.8938e-05	9	578	50	24887	nucleobase, nucleoside and nucleotide metabolic process	AT3G55800|AT1G65230|AT1G14150|AT1G19150|AT1G15980|AT2G21330|AT1G23740|AT5G03555|AT3G16250
DOWNUP18	44283	3.7213e-05	15	1886	50	24887	small molecule biosynthetic process	AT3G55800|AT2G22810|AT4G27030|AT2G39470|AT5G14740|AT1G07010|AT2G21330|AT5G03555|AT5G58770|AT3G01060|AT3G56290|AT2G15020|AT5G15950|AT1G23740|AT2G46830
DOWNUP18	19684	3.7278e-05	7	309	50	24887	photosynthesis, light reaction	AT3G55800|AT1G14150|AT2G39470|AT1G15980|AT5G14740|AT2G21330|AT3G16250
DOWNUP18	9753	6.3517e-05	8	479	50	24887	response to jasmonic acid stimulus	AT3G55800|AT4G15430|AT5G37260|AT3G09600|AT1G72260|AT1G01060|AT5G14740|AT2G46830
DOWNUP18	51186	8.6902e-05	9	670	50	24887	cofactor metabolic process	AT3G55800|AT1G65230|AT5G58770|AT1G14150|AT1G19150|AT1G15980|AT2G21330|AT1G23740|AT3G16250
DOWNUP18	9767	0.00012232	4	66	50	24887	photosynthetic electron transport chain	AT3G55800|AT1G14150|AT1G15980|AT3G16250
DOWNUP18	55114	0.00013109	5	144	50	24887	oxidation reduction	AT3G55800|AT1G14150|AT1G15980|AT1G23740|AT3G16250
DOWNUP18	9658	0.00013198	6	251	50	24887	chloroplast organization	AT1G65230|AT3G56290|AT1G64500|AT3G02380|AT1G75100|AT2G21330
DOWNUP18	9117	0.00013198	8	538	50	24887	nucleotide metabolic process	AT3G55800|AT1G65230|AT1G14150|AT1G19150|AT1G15980|AT2G21330|AT1G23740|AT3G16250
DOWNUP18	6753	0.00013269	8	540	50	24887	nucleoside phosphate metabolic process	AT3G55800|AT1G65230|AT1G14150|AT1G19150|AT1G15980|AT2G21330|AT1G23740|AT3G16250
DOWNUP18	42754	0.00013424	2	3	50	24887	negative regulation of circadian rhythm	AT1G01060|AT2G46830
DOWNUP18	8654	0.00013424	7	388	50	24887	phospholipid biosynthetic process	AT3G55800|AT1G65230|AT1G19150|AT2G21330|AT1G23740|AT5G43750|AT3G16250
DOWNUP18	6090	0.00013424	7	389	50	24887	pyruvate metabolic process	AT3G55800|AT1G65230|AT1G19150|AT2G21330|AT1G23740|AT5G43750|AT3G16250
DOWNUP18	5996	0.00015332	9	737	50	24887	monosaccharide metabolic process	AT3G55800|AT1G65230|AT1G14150|AT1G19150|AT1G15980|AT2G21330|AT1G23740|AT5G43750|AT3G16250
DOWNUP18	48573	0.00016344	5	156	50	24887	photoperiodism, flowering	AT4G15430|AT5G37260|AT3G09600|AT1G01060|AT2G46830
DOWNUP18	9648	0.0001945	5	163	50	24887	photoperiodism	AT4G15430|AT5G37260|AT3G09600|AT1G01060|AT2G46830
DOWNUP18	9416	0.0001945	11	1187	50	24887	response to light stimulus	AT1G19150|AT4G15430|AT5G37260|AT3G09600|AT5G15950|AT1G01060|AT1G75100|AT2G21330|AT1G23740|AT2G46830|AT5G03555
DOWNUP18	16144	0.00023861	5	172	50	24887	S-glycoside biosynthetic process	AT3G55800|AT1G65230|AT1G19150|AT2G21330|AT3G16250
DOWNUP18	19758	0.00023861	5	172	50	24887	glycosinolate biosynthetic process	AT3G55800|AT1G65230|AT1G19150|AT2G21330|AT3G16250
DOWNUP18	19761	0.00023861	5	172	50	24887	glucosinolate biosynthetic process	AT3G55800|AT1G65230|AT1G19150|AT2G21330|AT3G16250
DOWNUP18	6007	0.00024322	7	437	50	24887	glucose catabolic process	AT3G55800|AT1G65230|AT1G14150|AT1G19150|AT1G15980|AT2G21330|AT3G16250
DOWNUP18	46365	0.00024322	7	439	50	24887	monosaccharide catabolic process	AT3G55800|AT1G65230|AT1G14150|AT1G19150|AT1G15980|AT2G21330|AT3G16250
DOWNUP18	19320	0.00024322	7	439	50	24887	hexose catabolic process	AT3G55800|AT1G65230|AT1G14150|AT1G19150|AT1G15980|AT2G21330|AT3G16250
DOWNUP18	46164	0.00024627	7	441	50	24887	alcohol catabolic process	AT3G55800|AT1G65230|AT1G14150|AT1G19150|AT1G15980|AT2G21330|AT3G16250
DOWNUP18	9739	0.00028757	5	182	50	24887	response to gibberellin stimulus	AT4G15430|AT5G37260|AT3G09600|AT1G01060|AT2G46830
DOWNUP18	9314	0.00029329	11	1264	50	24887	response to radiation	AT1G19150|AT4G15430|AT5G37260|AT3G09600|AT5G15950|AT1G01060|AT1G75100|AT2G21330|AT1G23740|AT2G46830|AT5G03555
DOWNUP18	22900	0.00031992	4	93	50	24887	electron transport chain	AT3G55800|AT1G14150|AT1G15980|AT3G16250
DOWNUP18	44272	0.0003511	7	471	50	24887	sulfur compound biosynthetic process	AT3G55800|AT1G65230|AT1G19150|AT2G39470|AT2G21330|AT1G23740|AT3G16250
DOWNUP18	44255	0.00036954	11	1303	50	24887	cellular lipid metabolic process	AT3G55800|AT1G53520|AT1G65230|AT5G58770|AT4G27030|AT1G19150|AT1G15980|AT2G21330|AT1G23740|AT5G43750|AT3G16250
DOWNUP18	6790	0.00038598	8	659	50	24887	sulfur metabolic process	AT2G22810|AT3G55800|AT1G65230|AT1G19150|AT2G39470|AT2G21330|AT1G23740|AT3G16250
DOWNUP18	9751	0.00039283	7	484	50	24887	response to salicylic acid stimulus	AT3G55800|AT4G15430|AT5G37260|AT3G09600|AT1G01060|AT5G14740|AT2G46830
DOWNUP18	44275	0.00039283	7	484	50	24887	cellular carbohydrate catabolic process	AT3G55800|AT1G65230|AT1G14150|AT1G19150|AT1G15980|AT2G21330|AT3G16250
DOWNUP18	9902	0.00042301	4	104	50	24887	chloroplast relocation	AT1G65230|AT1G64500|AT1G75100|AT2G21330
DOWNUP18	51667	0.00042301	4	104	50	24887	establishment of plastid localization	AT1G65230|AT1G64500|AT1G75100|AT2G21330
DOWNUP18	16143	0.00042301	5	205	50	24887	S-glycoside metabolic process	AT3G55800|AT1G65230|AT1G19150|AT2G21330|AT3G16250
DOWNUP18	16138	0.00042301	5	205	50	24887	glycoside biosynthetic process	AT3G55800|AT1G65230|AT1G19150|AT2G21330|AT3G16250
DOWNUP18	19757	0.00042301	5	205	50	24887	glycosinolate metabolic process	AT3G55800|AT1G65230|AT1G19150|AT2G21330|AT3G16250
DOWNUP18	19760	0.00042301	5	205	50	24887	glucosinolate metabolic process	AT3G55800|AT1G65230|AT1G19150|AT2G21330|AT3G16250
DOWNUP18	51644	0.00043333	4	105	50	24887	plastid localization	AT1G65230|AT1G64500|AT1G75100|AT2G21330
DOWNUP18	8610	0.00043471	10	1110	50	24887	lipid biosynthetic process	AT3G55800|AT1G65230|AT5G58770|AT4G27030|AT1G19150|AT1G15980|AT2G21330|AT1G23740|AT5G43750|AT3G16250
DOWNUP18	51656	0.00045448	4	107	50	24887	establishment of organelle localization	AT1G65230|AT1G64500|AT1G75100|AT2G21330
DOWNUP18	16052	0.00045946	7	507	50	24887	carbohydrate catabolic process	AT3G55800|AT1G65230|AT1G14150|AT1G19150|AT1G15980|AT2G21330|AT3G16250
DOWNUP18	6006	0.00050658	7	516	50	24887	glucose metabolic process	AT3G55800|AT1G65230|AT1G14150|AT1G19150|AT1G15980|AT2G21330|AT3G16250
DOWNUP18	42180	0.00066509	13	1962	50	24887	cellular ketone metabolic process	AT3G55800|AT2G22810|AT1G53520|AT1G19150|AT4G27030|AT2G39470|AT5G14740|AT2G21330|AT3G16250|AT1G65230|AT5G58770|AT5G43750|AT1G23740
DOWNUP18	19318	0.00068705	7	544	50	24887	hexose metabolic process	AT3G55800|AT1G65230|AT1G14150|AT1G19150|AT1G15980|AT2G21330|AT3G16250
DOWNUP18	19748	0.00089254	9	985	50	24887	secondary metabolic process	AT3G55800|AT1G65230|AT1G19150|AT5G15950|AT1G15980|AT2G21330|AT1G23740|AT5G03555|AT3G16250
DOWNUP18	9773	0.00092452	3	50	50	24887	photosynthetic electron transport in photosystem I	AT3G55800|AT1G15980|AT3G16250
DOWNUP18	16137	0.0010311	5	255	50	24887	glycoside metabolic process	AT3G55800|AT1G65230|AT1G19150|AT2G21330|AT3G16250
DOWNUP18	6629	0.0010486	11	1508	50	24887	lipid metabolic process	AT3G55800|AT1G53520|AT1G65230|AT5G58770|AT4G27030|AT1G19150|AT1G15980|AT2G21330|AT1G23740|AT5G43750|AT3G16250
DOWNUP18	51098	0.0013564	2	11	50	24887	regulation of binding	AT1G01060|AT2G46830
DOWNUP18	6091	0.0013564	7	614	50	24887	generation of precursor metabolites and energy	AT3G55800|AT1G14150|AT2G39470|AT1G15980|AT5G14740|AT2G21330|AT3G16250
DOWNUP18	9733	0.0014069	6	434	50	24887	response to auxin stimulus	AT2G22810|AT4G15430|AT5G37260|AT3G09600|AT1G01060|AT2G46830
DOWNUP18	51640	0.0016047	4	154	50	24887	organelle localization	AT1G65230|AT1G64500|AT1G75100|AT2G21330
DOWNUP18	19752	0.0021808	12	1941	50	24887	carboxylic acid metabolic process	AT2G22810|AT3G55800|AT1G53520|AT1G65230|AT4G27030|AT1G19150|AT2G39470|AT5G14740|AT2G21330|AT1G23740|AT5G43750|AT3G16250
DOWNUP18	43436	0.0021808	12	1941	50	24887	oxoacid metabolic process	AT2G22810|AT3G55800|AT1G53520|AT1G65230|AT4G27030|AT1G19150|AT2G39470|AT5G14740|AT2G21330|AT1G23740|AT5G43750|AT3G16250
DOWNUP18	6082	0.0021808	12	1942	50	24887	organic acid metabolic process	AT2G22810|AT3G55800|AT1G53520|AT1G65230|AT4G27030|AT1G19150|AT2G39470|AT5G14740|AT2G21330|AT1G23740|AT5G43750|AT3G16250
DOWNUP18	44282	0.0022169	8	893	50	24887	small molecule catabolic process	AT3G55800|AT1G65230|AT1G14150|AT1G19150|AT1G15980|AT2G21330|AT1G23740|AT3G16250
DOWNUP18	6636	0.0022195	3	70	50	24887	unsaturated fatty acid biosynthetic process	AT4G27030|AT2G21330|AT1G23740
DOWNUP18	33559	0.00229	3	71	50	24887	unsaturated fatty acid metabolic process	AT4G27030|AT2G21330|AT1G23740
DOWNUP18	32787	0.002331	10	1403	50	24887	monocarboxylic acid metabolic process	AT3G55800|AT1G53520|AT1G65230|AT4G27030|AT1G19150|AT5G14740|AT2G21330|AT1G23740|AT5G43750|AT3G16250
DOWNUP18	10207	0.002446	4	176	50	24887	photosystem II assembly	AT3G55800|AT2G39470|AT1G15980|AT2G21330
DOWNUP18	19252	0.0031039	4	188	50	24887	starch biosynthetic process	AT3G55800|AT1G65230|AT2G21330|AT3G16250
DOWNUP18	9723	0.0038383	5	352	50	24887	response to ethylene stimulus	AT4G15430|AT5G37260|AT3G09600|AT1G01060|AT2G46830
DOWNUP18	51234	0.0038594	15	3057	50	24887	establishment of localization	AT3G55800|AT1G19150|AT1G64500|AT5G14740|AT1G75100|AT2G21330|AT3G27170|AT3G16250|AT5G03555|AT1G08090|AT5G64940|AT1G65230|AT3G46900|AT2G21050|AT5G43750
DOWNUP18	44249	0.005209	20	4992	50	24887	cellular biosynthetic process	AT2G22810|AT3G55800|AT4G27030|AT1G19150|AT2G39470|AT5G14740|AT1G15980|AT2G21330|AT1G07010|AT3G16250|AT5G03555|AT1G65230|AT5G58770|AT3G01060|AT3G56290|AT2G15020|AT5G15950|AT1G23740|AT2G46830|AT5G43750
DOWNUP18	5982	0.0061595	4	229	50	24887	starch metabolic process	AT3G55800|AT1G65230|AT2G21330|AT3G16250
DOWNUP18	51179	0.0061595	15	3203	50	24887	localization	AT3G55800|AT1G19150|AT1G64500|AT5G14740|AT1G75100|AT2G21330|AT3G27170|AT3G16250|AT5G03555|AT1G08090|AT5G64940|AT1G65230|AT3G46900|AT2G21050|AT5G43750
DOWNUP18	16117	0.006484	3	105	50	24887	carotenoid biosynthetic process	AT1G65230|AT1G15980|AT1G23740
DOWNUP18	16109	0.006484	3	105	50	24887	tetraterpenoid biosynthetic process	AT1G65230|AT1G15980|AT1G23740
DOWNUP18	10038	0.0065231	6	602	50	24887	response to metal ion	AT2G22810|AT3G21950|AT3G09600|AT1G01060|AT2G21330|AT2G46830
DOWNUP18	9719	0.0067163	10	1631	50	24887	response to endogenous stimulus	AT2G22810|AT3G55800|AT4G15430|AT5G37260|AT3G09600|AT1G72260|AT1G01060|AT5G14740|AT2G46830|AT3G11110
DOWNUP18	16116	0.007143	3	110	50	24887	carotenoid metabolic process	AT1G65230|AT1G15980|AT1G23740
DOWNUP18	16108	0.007143	3	110	50	24887	tetraterpenoid metabolic process	AT1G65230|AT1G15980|AT1G23740
DOWNUP18	9987	0.0074557	33	10984	50	24887	cellular process	AT2G04039|AT3G55800|AT1G53520|AT4G37925|AT1G19150|AT1G14150|AT3G09600|AT1G64500|AT2G39470|AT1G75100|AT4G18810|AT1G07010|AT3G16250|AT5G42070|AT5G58770|AT3G02380|AT2G46830|AT5G43750|AT2G22810|AT3G21870|AT4G27030|AT1G72260|AT1G15980|AT5G14740|AT2G21330|AT5G03555|AT1G65230|AT3G46900|AT3G01060|AT3G56290|AT2G15020|AT5G15950|AT1G23740
DOWNUP18	46148	0.00778	4	249	50	24887	pigment biosynthetic process	AT1G65230|AT1G15980|AT2G21330|AT1G23740
DOWNUP18	9069	0.0085214	4	257	50	24887	serine family amino acid metabolic process	AT3G55800|AT2G39470|AT2G21330|AT1G23740
DOWNUP18	9628	0.0085214	13	2646	50	24887	response to abiotic stimulus	AT3G55800|AT1G19150|AT3G09600|AT5G14740|AT1G75100|AT1G01060|AT2G21330|AT5G03555|AT5G37260|AT4G15430|AT5G15950|AT2G46830|AT1G23740
DOWNUP18	9058	0.0085214	20	5234	50	24887	biosynthetic process	AT2G22810|AT3G55800|AT4G27030|AT1G19150|AT2G39470|AT5G14740|AT1G15980|AT2G21330|AT1G07010|AT3G16250|AT5G03555|AT1G65230|AT5G58770|AT3G01060|AT3G56290|AT2G15020|AT5G15950|AT1G23740|AT2G46830|AT5G43750
DOWNUP18	43623	0.0086376	5	437	50	24887	cellular protein complex assembly	AT3G55800|AT4G37925|AT2G39470|AT1G15980|AT2G21330
DOWNUP18	10228	0.0091785	5	444	50	24887	vegetative to reproductive phase transition of meristem	AT4G15430|AT5G37260|AT3G09600|AT1G01060|AT2G46830
DOWNUP18	96	0.0091903	5	445	50	24887	sulfur amino acid metabolic process	AT2G22810|AT3G55800|AT2G39470|AT2G21330|AT1G23740
DOWNUP18	22607	0.010063	6	672	50	24887	cellular component assembly	AT3G55800|AT4G37925|AT2G39470|AT1G64500|AT1G15980|AT2G21330
DOWNUP18	9637	0.010155	3	129	50	24887	response to blue light	AT1G19150|AT1G75100|AT2G21330
DOWNUP18	34622	0.010971	5	468	50	24887	cellular macromolecular complex assembly	AT3G55800|AT4G37925|AT2G39470|AT1G15980|AT2G21330
DOWNUP18	9108	0.01101	3	134	50	24887	coenzyme biosynthetic process	AT5G58770|AT2G21330|AT1G23740
DOWNUP18	9250	0.01101	4	283	50	24887	glucan biosynthetic process	AT3G55800|AT1G65230|AT2G21330|AT3G16250
DOWNUP18	46686	0.01101	5	470	50	24887	response to cadmium ion	AT3G21950|AT3G09600|AT1G01060|AT2G21330|AT2G46830
DOWNUP18	6461	0.011138	5	474	50	24887	protein complex assembly	AT3G55800|AT4G37925|AT2G39470|AT1G15980|AT2G21330
DOWNUP18	70271	0.011138	5	474	50	24887	protein complex biogenesis	AT3G55800|AT4G37925|AT2G39470|AT1G15980|AT2G21330
DOWNUP18	34621	0.011877	5	482	50	24887	cellular macromolecular complex subunit organization	AT3G55800|AT4G37925|AT2G39470|AT1G15980|AT2G21330
DOWNUP18	42221	0.012111	16	3873	50	24887	response to chemical stimulus	AT3G55800|AT2G22810|AT1G19150|AT3G09600|AT3G21950|AT1G72260|AT5G14740|AT1G01060|AT2G21330|AT3G11110|AT1G08090|AT5G37260|AT4G15430|AT5G15950|AT2G46830|AT5G43750
DOWNUP18	273	0.012973	2	41	50	24887	lipoic acid metabolic process	AT2G21330|AT1G23740
DOWNUP18	9106	0.012973	2	41	50	24887	lipoate metabolic process	AT2G21330|AT1G23740
DOWNUP18	65003	0.014065	5	505	50	24887	macromolecular complex assembly	AT3G55800|AT4G37925|AT2G39470|AT1G15980|AT2G21330
DOWNUP18	42440	0.014686	4	312	50	24887	pigment metabolic process	AT1G65230|AT1G15980|AT2G21330|AT1G23740
DOWNUP18	43933	0.015693	5	520	50	24887	macromolecular complex subunit organization	AT3G55800|AT4G37925|AT2G39470|AT1G15980|AT2G21330
DOWNUP18	42752	0.015791	2	46	50	24887	regulation of circadian rhythm	AT1G01060|AT2G46830
DOWNUP18	6073	0.017967	4	333	50	24887	cellular glucan metabolic process	AT3G55800|AT1G65230|AT2G21330|AT3G16250
DOWNUP18	6811	0.018019	6	778	50	24887	ion transport	AT1G08090|AT3G46900|AT1G19150|AT3G27170|AT5G43750|AT3G16250
DOWNUP18	30003	0.019544	3	171	50	24887	cellular cation homeostasis	AT1G19150|AT5G43750|AT3G16250
DOWNUP18	19438	0.019771	5	555	50	24887	aromatic compound biosynthetic process	AT3G55800|AT5G15950|AT5G14740|AT2G21330|AT5G03555
DOWNUP18	6546	0.020698	2	54	50	24887	glycine catabolic process	AT2G21330|AT1G23740
DOWNUP18	10035	0.021801	7	1082	50	24887	response to inorganic substance	AT1G08090|AT2G22810|AT3G21950|AT3G09600|AT1G01060|AT2G21330|AT2G46830
DOWNUP18	9071	0.021909	2	56	50	24887	serine family amino acid catabolic process	AT2G21330|AT1G23740
DOWNUP18	6519	0.022257	7	1089	50	24887	cellular amino acid and derivative metabolic process	AT2G22810|AT3G55800|AT2G39470|AT5G15950|AT2G21330|AT1G23740|AT5G03555
DOWNUP18	6873	0.022987	3	185	50	24887	cellular ion homeostasis	AT1G19150|AT5G43750|AT3G16250
DOWNUP18	55082	0.023867	3	188	50	24887	cellular chemical homeostasis	AT1G19150|AT5G43750|AT3G16250
DOWNUP18	6544	0.02405	2	60	50	24887	glycine metabolic process	AT2G21330|AT1G23740
DOWNUP18	70838	0.02445	3	191	50	24887	divalent metal ion transport	AT1G19150|AT5G43750|AT3G16250
DOWNUP18	80090	0.02445	11	2380	50	24887	regulation of primary metabolic process	AT3G55800|AT5G42070|AT5G43630|AT4G15430|AT5G37260|AT3G09600|AT3G56290|AT1G01060|AT2G21330|AT1G23740|AT2G46830
DOWNUP18	44042	0.024706	4	376	50	24887	glucan metabolic process	AT3G55800|AT1G65230|AT2G21330|AT3G16250
DOWNUP18	6725	0.024706	6	849	50	24887	cellular aromatic compound metabolic process	AT3G55800|AT5G15950|AT5G14740|AT2G21330|AT1G23740|AT5G03555
DOWNUP18	9737	0.025563	5	605	50	24887	response to abscisic acid stimulus	AT4G15430|AT5G37260|AT3G09600|AT1G01060|AT2G46830
DOWNUP18	16043	0.025563	12	2752	50	24887	cellular component organization	AT3G55800|AT1G65230|AT4G37925|AT3G09600|AT3G56290|AT2G39470|AT1G64500|AT3G02380|AT1G75100|AT1G15980|AT2G21330|AT5G43750
DOWNUP18	10027	0.025949	3	198	50	24887	thylakoid membrane organization	AT1G65230|AT2G21330|AT5G43750
DOWNUP18	9668	0.025949	3	198	50	24887	plastid membrane organization	AT1G65230|AT2G21330|AT5G43750
DOWNUP18	10033	0.026072	12	2766	50	24887	response to organic substance	AT2G22810|AT3G55800|AT1G19150|AT4G15430|AT5G37260|AT3G09600|AT1G72260|AT5G15950|AT1G01060|AT5G14740|AT2G46830|AT3G11110
DOWNUP18	19222	0.026789	12	2788	50	24887	regulation of metabolic process	AT3G55800|AT5G42070|AT5G43630|AT4G15430|AT5G37260|AT3G09600|AT3G56290|AT1G01060|AT5G14740|AT2G21330|AT1G23740|AT2G46830
DOWNUP18	19725	0.026836	3	205	50	24887	cellular homeostasis	AT1G19150|AT5G43750|AT3G16250
DOWNUP18	19344	0.026836	3	205	50	24887	cysteine biosynthetic process	AT3G55800|AT2G39470|AT2G21330
DOWNUP18	6534	0.027392	3	207	50	24887	cysteine metabolic process	AT3G55800|AT2G39470|AT2G21330
DOWNUP18	9409	0.027508	5	629	50	24887	response to cold	AT3G55800|AT1G01060|AT5G14740|AT1G23740|AT2G46830
DOWNUP18	9070	0.02779	3	209	50	24887	serine family amino acid biosynthetic process	AT3G55800|AT2G39470|AT2G21330
DOWNUP18	6139	0.028535	11	2472	50	24887	nucleobase, nucleoside, nucleotide and nucleic acid metabolic process	AT3G55800|AT1G65230|AT1G14150|AT1G19150|AT2G39470|AT4G18810|AT1G15980|AT2G21330|AT1G23740|AT5G03555|AT3G16250
DOWNUP18	44237	0.028831	25	8188	50	24887	cellular metabolic process	AT3G55800|AT2G04039|AT1G53520|AT1G14150|AT1G19150|AT3G09600|AT2G39470|AT4G18810|AT1G07010|AT3G16250|AT5G58770|AT2G46830|AT5G43750|AT2G22810|AT4G27030|AT1G15980|AT5G14740|AT2G21330|AT5G03555|AT1G65230|AT3G01060|AT3G56290|AT2G15020|AT5G15950|AT1G23740
DOWNUP18	55080	0.029269	3	215	50	24887	cation homeostasis	AT1G19150|AT5G43750|AT3G16250
DOWNUP18	9639	0.029269	4	411	50	24887	response to red or far red light	AT1G19150|AT1G01060|AT2G21330|AT2G46830
DOWNUP18	50789	0.029269	16	4359	50	24887	regulation of biological process	AT3G55800|AT3G21870|AT5G43630|AT1G19150|AT3G09600|AT5G14740|AT1G01060|AT2G21330|AT5G42070|AT5G37260|AT4G15430|AT3G56290|AT3G02380|AT2G21050|AT1G23740|AT2G46830
DOWNUP18	34660	0.029835	4	414	50	24887	ncRNA metabolic process	AT3G55800|AT1G65230|AT1G19150|AT2G21330
DOWNUP18	10374	0.03031	3	219	50	24887	stomatal complex development	AT3G55800|AT3G21870|AT4G18810
DOWNUP18	9791	0.030667	10	2173	50	24887	post-embryonic development	AT1G08090|AT3G55800|AT3G21870|AT4G15430|AT5G37260|AT3G09600|AT1G64500|AT1G01060|AT4G18810|AT2G46830
DOWNUP18	31323	0.031628	11	2533	50	24887	regulation of cellular metabolic process	AT3G55800|AT5G42070|AT5G43630|AT4G15430|AT5G37260|AT3G09600|AT3G56290|AT1G01060|AT5G14740|AT2G21330|AT2G46830
DOWNUP18	9056	0.032234	9	1856	50	24887	catabolic process	AT3G55800|AT1G65230|AT1G14150|AT1G19150|AT1G15980|AT5G14740|AT2G21330|AT1G23740|AT3G16250
DOWNUP18	50801	0.035558	3	239	50	24887	ion homeostasis	AT1G19150|AT5G43750|AT3G16250
DOWNUP18	50896	0.035622	20	6160	50	24887	response to stimulus	AT2G22810|AT3G55800|AT1G19150|AT3G21950|AT3G09600|AT1G72260|AT1G01060|AT5G14740|AT1G75100|AT2G21330|AT5G03555|AT3G11110|AT1G08090|AT5G37260|AT4G15430|AT5G15950|AT2G21050|AT1G23740|AT2G46830|AT5G43750
DOWNUP18	16044	0.0362	3	242	50	24887	cellular membrane organization	AT1G65230|AT2G21330|AT5G43750
DOWNUP18	61024	0.0362	3	242	50	24887	membrane organization	AT1G65230|AT2G21330|AT5G43750
DOWNUP18	44238	0.036205	24	7945	50	24887	primary metabolic process	AT2G22810|AT3G55800|AT1G53520|AT4G27030|AT1G19150|AT1G14150|AT3G09600|AT2G39470|AT4G18810|AT1G15980|AT2G21330|AT1G07010|AT3G16250|AT5G03555|AT1G65230|AT5G58770|AT3G01060|AT3G56290|AT2G15020|AT3G61490|AT5G15950|AT1G23740|AT5G43750|AT2G46830
DOWNUP18	45893	0.036872	4	457	50	24887	positive regulation of transcription, DNA-dependent	AT5G42070|AT3G56290|AT2G21330|AT2G46830
DOWNUP18	51254	0.036872	4	457	50	24887	positive regulation of RNA metabolic process	AT5G42070|AT3G56290|AT2G21330|AT2G46830
DOWNUP18	45941	0.036872	4	457	50	24887	positive regulation of transcription	AT5G42070|AT3G56290|AT2G21330|AT2G46830
DOWNUP18	8652	0.036872	4	457	50	24887	cellular amino acid biosynthetic process	AT3G55800|AT2G39470|AT2G21330|AT1G23740
DOWNUP18	65009	0.037308	3	248	50	24887	regulation of molecular function	AT3G55800|AT1G01060|AT2G46830
DOWNUP18	6996	0.037308	9	1926	50	24887	organelle organization	AT3G55800|AT1G65230|AT3G09600|AT3G56290|AT1G64500|AT3G02380|AT1G75100|AT2G21330|AT5G43750
DOWNUP18	10628	0.037485	4	463	50	24887	positive regulation of gene expression	AT5G42070|AT3G56290|AT2G21330|AT2G46830
DOWNUP18	45935	0.037485	4	464	50	24887	positive regulation of nucleobase, nucleoside, nucleotide and nucleic acid metabolic process	AT5G42070|AT3G56290|AT2G21330|AT2G46830
DOWNUP18	44085	0.037485	7	1288	50	24887	cellular component biogenesis	AT3G55800|AT4G37925|AT1G19150|AT2G39470|AT1G64500|AT1G15980|AT2G21330
DOWNUP18	51173	0.037841	4	466	50	24887	positive regulation of nitrogen compound metabolic process	AT5G42070|AT3G56290|AT2G21330|AT2G46830
DOWNUP18	65007	0.038796	18	5402	50	24887	biological regulation	AT3G55800|AT3G21870|AT5G43630|AT1G19150|AT3G09600|AT1G01060|AT5G14740|AT2G21330|AT3G16250|AT5G42070|AT5G37260|AT4G15430|AT3G56290|AT3G02380|AT2G21050|AT1G23740|AT5G43750|AT2G46830
DOWNUP18	9309	0.040505	4	477	50	24887	amine biosynthetic process	AT3G55800|AT2G39470|AT2G21330|AT1G23740
DOWNUP18	16114	0.040526	3	261	50	24887	terpenoid biosynthetic process	AT1G65230|AT1G15980|AT1G23740
DOWNUP18	10557	0.040526	4	478	50	24887	positive regulation of macromolecule biosynthetic process	AT5G42070|AT3G56290|AT2G21330|AT2G46830
DOWNUP18	8152	0.040526	26	8989	50	24887	metabolic process	AT3G55800|AT2G04039|AT1G53520|AT1G19150|AT1G14150|AT3G09600|AT2G39470|AT4G18810|AT1G07010|AT3G16250|AT5G58770|AT2G46830|AT5G43750|AT2G22810|AT4G27030|AT1G15980|AT5G14740|AT2G21330|AT5G03555|AT1G65230|AT3G01060|AT3G56290|AT3G61490|AT2G15020|AT5G15950|AT1G23740
DOWNUP18	6355	0.041025	9	1976	50	24887	regulation of transcription, DNA-dependent	AT5G42070|AT5G43630|AT4G15430|AT5G37260|AT3G09600|AT3G56290|AT1G01060|AT2G21330|AT2G46830
DOWNUP18	33692	0.041046	4	483	50	24887	cellular polysaccharide biosynthetic process	AT3G55800|AT1G65230|AT2G21330|AT3G16250
DOWNUP18	45449	0.041199	9	1982	50	24887	regulation of transcription	AT5G42070|AT5G43630|AT4G15430|AT5G37260|AT3G09600|AT3G56290|AT1G01060|AT2G21330|AT2G46830
DOWNUP18	51252	0.042009	9	1990	50	24887	regulation of RNA metabolic process	AT5G42070|AT5G43630|AT4G15430|AT5G37260|AT3G09600|AT3G56290|AT1G01060|AT2G21330|AT2G46830
DOWNUP18	10604	0.042164	4	491	50	24887	positive regulation of macromolecule metabolic process	AT5G42070|AT3G56290|AT2G21330|AT2G46830
DOWNUP18	16053	0.042164	6	1032	50	24887	organic acid biosynthetic process	AT3G55800|AT4G27030|AT2G39470|AT5G14740|AT2G21330|AT1G23740
DOWNUP18	46394	0.042164	6	1032	50	24887	carboxylic acid biosynthetic process	AT3G55800|AT4G27030|AT2G39470|AT5G14740|AT2G21330|AT1G23740
DOWNUP18	48856	0.042164	13	3456	50	24887	anatomical structure development	AT3G55800|AT3G21870|AT3G09600|AT1G64500|AT4G18810|AT1G01060|AT2G21330|AT1G08090|AT5G42070|AT5G37260|AT4G15430|AT2G21050|AT2G46830
DOWNUP18	10218	0.042189	2	99	50	24887	response to far red light	AT1G19150|AT2G21330
DOWNUP18	30001	0.042635	4	494	50	24887	metal ion transport	AT3G46900|AT1G19150|AT5G43750|AT3G16250
DOWNUP18	16556	0.043419	2	101	50	24887	mRNA modification	AT2G39470|AT4G18810
DOWNUP18	6633	0.043422	3	274	50	24887	fatty acid biosynthetic process	AT4G27030|AT2G21330|AT1G23740
DOWNUP18	9595	0.04651	2	106	50	24887	detection of biotic stimulus	AT3G55800|AT5G14740
DOWNUP18	48878	0.04651	3	283	50	24887	chemical homeostasis	AT1G19150|AT5G43750|AT3G16250
DOWNUP18	6520	0.04651	5	773	50	24887	cellular amino acid metabolic process	AT2G22810|AT3G55800|AT2G39470|AT2G21330|AT1G23740
DOWNUP18	6721	0.04667	3	284	50	24887	terpenoid metabolic process	AT1G65230|AT1G15980|AT1G23740
DOWNUP18	10114	0.046928	2	107	50	24887	response to red light	AT1G19150|AT2G21330
DOWNUP18	9651	0.047131	5	780	50	24887	response to salt stress	AT4G15430|AT5G37260|AT3G09600|AT1G01060|AT2G46830
DOWNUP18	9813	0.047143	2	108	50	24887	flavonoid biosynthetic process	AT5G15950|AT5G03555
DOWNUP18	9725	0.047143	7	1383	50	24887	response to hormone stimulus	AT2G22810|AT4G15430|AT5G37260|AT3G09600|AT1G01060|AT2G46830|AT3G11110
DOWNUP18	9867	0.047182	3	288	50	24887	jasmonic acid mediated signaling pathway	AT3G55800|AT1G72260|AT5G14740
DOWNUP18	71395	0.047182	3	288	50	24887	cellular response to jasmonic acid stimulus	AT3G55800|AT1G72260|AT5G14740
DOWNUP18	60255	0.049423	10	2433	50	24887	regulation of macromolecule metabolic process	AT3G55800|AT5G42070|AT5G43630|AT4G15430|AT5G37260|AT3G09600|AT3G56290|AT1G01060|AT2G21330|AT2G46830
DOWNUP18	15995	0.049616	2	112	50	24887	chlorophyll biosynthetic process	AT2G21330|AT1G23740
DOWNUP22	44000	0.0031634	2	8	43	24887	movement in host	AT1G04520|AT2G33330
DOWNUP22	46739	0.0031634	2	8	43	24887	spread of virus in host	AT1G04520|AT2G33330
DOWNUP22	52126	0.0031634	2	8	43	24887	movement in host environment	AT1G04520|AT2G33330
DOWNUP22	52192	0.0031634	2	8	43	24887	movement in environment of other organism involved in symbiotic interaction	AT1G04520|AT2G33330
DOWNUP22	51814	0.0031634	2	8	43	24887	movement in other organism involved in symbiotic interaction	AT1G04520|AT2G33330
DOWNUP22	9926	0.0031634	4	102	43	24887	auxin polar transport	AT5G13140|AT2G06850|AT3G23050|AT2G05790
DOWNUP22	60918	0.0031634	4	107	43	24887	auxin transport	AT5G13140|AT2G06850|AT3G23050|AT2G05790
DOWNUP22	9914	0.0031634	4	108	43	24887	hormone transport	AT5G13140|AT2G06850|AT3G23050|AT2G05790
DOWNUP22	9825	0.0031634	4	116	43	24887	multidimensional cell growth	AT5G13140|AT2G06850|AT3G23050|AT2G37640
DOWNUP22	9416	0.0031634	10	1187	43	24887	response to light stimulus	AT2G05100|AT1G22500|AT5G13140|AT2G06850|AT2G26710|AT5G13730|AT3G23050|AT2G37640|AT5G08640|AT1G73870
DOWNUP22	9314	0.0031634	10	1264	43	24887	response to radiation	AT2G05100|AT1G22500|AT5G13140|AT2G06850|AT2G26710|AT5G13730|AT3G23050|AT2G37640|AT5G08640|AT1G73870
DOWNUP22	9653	0.0031634	12	1778	43	24887	anatomical structure morphogenesis	AT5G25460|AT1G17200|AT1G33811|AT5G13140|AT2G06850|AT3G23050|AT3G15520|AT2G37640|AT2G30424|AT2G13610|AT2G05790|AT1G73870
DOWNUP22	9733	0.0034532	6	434	43	24887	response to auxin stimulus	AT4G14560|AT4G38840|AT2G06850|AT2G26710|AT3G23050|AT5G08640
DOWNUP22	10497	0.0034823	2	9	43	24887	plasmodesmata-mediated intercellular transport	AT1G04520|AT2G33330
DOWNUP22	10817	0.0042605	6	463	43	24887	regulation of hormone levels	AT5G13140|AT2G06850|AT2G26710|AT3G23050|AT2G05790|AT5G44020
DOWNUP22	10496	0.004645	2	11	43	24887	intercellular transport	AT1G04520|AT2G33330
DOWNUP22	19048	0.0048076	2	12	43	24887	virus-host interaction	AT1G04520|AT2G33330
DOWNUP22	48731	0.0048076	12	2141	43	24887	system development	AT5G25460|AT4G14560|AT5G60910|AT1G33811|AT5G13140|AT2G06850|AT3G23050|AT3G15520|AT2G30424|AT2G13610|AT2G05790|AT1G73870
DOWNUP22	48513	0.0048076	12	2141	43	24887	organ development	AT5G25460|AT4G14560|AT5G60910|AT1G33811|AT5G13140|AT2G06850|AT3G23050|AT3G15520|AT2G30424|AT2G13610|AT2G05790|AT1G73870
DOWNUP22	16032	0.0079377	2	17	43	24887	viral reproduction	AT1G04520|AT2G33330
DOWNUP22	22415	0.0079377	2	17	43	24887	viral reproductive process	AT1G04520|AT2G33330
DOWNUP22	7389	0.0079377	5	353	43	24887	pattern specification process	AT5G13140|AT2G06850|AT3G23050|AT2G30424|AT2G05790
DOWNUP22	9628	0.0079377	13	2646	43	24887	response to abiotic stimulus	AT5G13140|AT4G38840|AT2G06850|AT2G37640|AT1G73870|AT3G12320|AT1G22500|AT2G05100|AT5G65730|AT3G23050|AT5G13730|AT2G26710|AT5G08640
DOWNUP22	9725	0.0097328	9	1383	43	24887	response to hormone stimulus	AT4G14560|AT5G65730|AT4G38840|AT2G06850|AT2G26710|AT3G23050|AT2G37640|AT5G08640|AT3G12320
DOWNUP22	6949	0.012336	2	22	43	24887	syncytium formation	AT1G17200|AT2G37640
DOWNUP22	16556	0.012603	3	101	43	24887	mRNA modification	AT5G13730|AT2G37450|AT3G15520
DOWNUP22	48364	0.012603	6	637	43	24887	root development	AT5G25460|AT4G14560|AT5G13140|AT2G06850|AT3G23050|AT2G05790
DOWNUP22	22622	0.012603	6	638	43	24887	root system development	AT5G25460|AT4G14560|AT5G13140|AT2G06850|AT3G23050|AT2G05790
DOWNUP22	43476	0.013177	3	113	43	24887	pigment accumulation	AT5G13140|AT2G06850|AT3G23050
DOWNUP22	43478	0.013177	3	113	43	24887	pigment accumulation in response to UV light	AT5G13140|AT2G06850|AT3G23050
DOWNUP22	43479	0.013177	3	113	43	24887	pigment accumulation in tissues in response to UV light	AT5G13140|AT2G06850|AT3G23050
DOWNUP22	43473	0.013177	3	113	43	24887	pigmentation	AT5G13140|AT2G06850|AT3G23050
DOWNUP22	43480	0.013177	3	113	43	24887	pigment accumulation in tissues	AT5G13140|AT2G06850|AT3G23050
DOWNUP22	43481	0.013177	3	113	43	24887	anthocyanin accumulation in tissues in response to UV light	AT5G13140|AT2G06850|AT3G23050
DOWNUP22	9411	0.013177	4	249	43	24887	response to UV	AT5G13140|AT2G06850|AT3G23050|AT5G08640
DOWNUP22	40011	0.015704	2	30	43	24887	locomotion	AT1G04520|AT2G33330
DOWNUP22	10015	0.015704	5	469	43	24887	root morphogenesis	AT5G25460|AT5G13140|AT2G06850|AT3G23050|AT2G05790
DOWNUP22	48856	0.017729	14	3456	43	24887	anatomical structure development	AT4G14560|AT5G60910|AT5G13140|AT2G06850|AT2G37640|AT1G73870|AT5G25460|AT1G17200|AT1G33811|AT3G23050|AT3G15520|AT2G30424|AT2G13610|AT2G05790
DOWNUP22	9719	0.01936	9	1631	43	24887	response to endogenous stimulus	AT4G14560|AT5G65730|AT4G38840|AT2G06850|AT2G26710|AT3G23050|AT2G37640|AT5G08640|AT3G12320
DOWNUP22	16051	0.020171	7	1024	43	24887	carbohydrate biosynthetic process	AT5G13140|AT2G06850|AT5G13730|AT3G23050|AT1G32900|AT5G44020|AT3G12320
DOWNUP22	9269	0.022494	2	38	43	24887	response to desiccation	AT5G65730|AT3G23050
DOWNUP22	71555	0.023848	5	531	43	24887	cell wall organization	AT3G10720|AT5G13140|AT2G06850|AT3G23050|AT2G37640
DOWNUP22	10103	0.024619	3	151	43	24887	stomatal complex morphogenesis	AT1G33811|AT3G15520|AT2G13610
DOWNUP22	10016	0.028873	5	561	43	24887	shoot morphogenesis	AT1G33811|AT3G15520|AT2G30424|AT2G13610|AT1G73870
DOWNUP22	9718	0.035246	2	50	43	24887	anthocyanin biosynthetic process	AT3G01550|AT5G08640
DOWNUP22	5975	0.036366	9	1833	43	24887	carbohydrate metabolic process	AT4G23820|AT5G13140|AT2G06850|AT5G13730|AT3G23050|AT3G15520|AT1G32900|AT5G44020|AT3G12320
DOWNUP22	46283	0.041268	2	56	43	24887	anthocyanin metabolic process	AT3G01550|AT5G08640
DOWNUP22	48767	0.041268	3	188	43	24887	root hair elongation	AT5G13140|AT2G06850|AT3G23050
