# Supplementary material for: Jasmonate signalling drives time‐of‐day differences in susceptibility of Arabidopsis to the fungal pathogen Botrytis cinerea
Source: Plant J. 2015 Nov 21;84(5):937–48. doi: 10.1111/tpj.13050 (PMC4982060; doi:10.1111/tpj.13050)
Supplement: Supplementary file 13 — Dataset S5. Motifs significantly overrepresented in upstream regions of groups of genes differentially expressed in response to inoculation at different times of the day. [file TPJ-84-937-s013.xlsx]

## Sheet: UPUP18
********************************************************************************
MOTIF 1	width = 11 sites = 24 llr = 285 E-value = 9.2e+001
********************************************************************************
--------------------------------------------------------------------------------
	Motif 1 Description
--------------------------------------------------------------------------------
Simplified A :::::::2:::
pos.-specific C 9:5a28:8:91
probability G 1::::::::11
matrix T :a5:82a:a:8
bits 2.5 *
2.3 *
2.0 * *
1.8 * * * *
Relative 1.5 ** * *****
Entropy 1.3 ** * *****
(17.1 bits) 1.0 **********
0.8 ***********
0.5 ***********
0.3 ***********
0.0 -----------
Multilevel CTCCTCTCTCT
consensus T T
sequence
--------------------------------------------------------------------------------
--------------------------------------------------------------------------------
	Motif 1 sites sorted by position p-value
--------------------------------------------------------------------------------
Sequence name Strand Start P-value Site
------------- ------ ----- --------- -----------
AT1G77760-TAIR-G + 414 1.06e-07 TTGTCAATTT CTCCTCTCTCT TAATTTATTA
AT2G39980-TAIR-G + 445 1.06e-07 GAACCTCTTC CTCCTCTCTCT TCATNNNNNA
AT1G27500-TAIR-G + 429 1.06e-07 CTTCCTCCTT CTCCTCTCTCT TTGACATTCC
AT1G30760-TAIR-G + 456 5.23e-07 GTATAAACCC CTTCCCTCTCT CTATTTAAAC
AT5G57123-TAIR-G + 456 8.82e-07 CGNNNNNNNC CTCCTTTCTCT ATAAAGTCTC
AT4G23030-TAIR-G + 454 8.82e-07 TCTTCATCAT CTCCTTTCTCT GTCTCTGTCT
AT1G18300-TAIR-G - 310 8.82e-07 TGAAATGTAA CTCCTTTCTCT GTATTTTGAG
AT5G45340-TAIR-G + 446 8.82e-07 TTTCCTCATC CTTCTCTCTCC TCCACTGCCT
AT5G61550-TAIR-G + 454 8.82e-07 TGTCCTAATC CTTCTCTCTCC GTCAATAATT
AT2G36630-TAIR-G + 433 1.11e-06 AAATCCCTCC CTCCTCTATCT ATCTCCCGTC
AT1G59950-TAIR-G - 12 1.11e-06 GTTGAAATTT CTCCCCTCTCC CGCTGTTAAA
AT2G41640-TAIR-G + 318 1.32e-06 TGACAGCCGT CTCCTCTCTGT TGTTTCCGTG
AT3G02040-TAIR-G - 362 1.44e-06 TGGATATTCC CTCCCCTCTCX XXXXCCTGGT
AT2G07715-TAIR-G - 44 1.90e-06 GTCTTCTTTT CTTCTTTCTCT TGACCCTTCA
AT1G07160-TAIR-G + 355 1.90e-06 AAGCCTCTTT CTTCTCTCTCG TTGACACTAA
AT2G35730-TAIR-G + 230 2.46e-06 AGATAGTAGT CTTCTCTATCT TAAATTTCTT
AT1G58420-TAIR-G - 284 2.46e-06 TTCGTTATAT CTTCTCTATCT TTCTTTCACA
AT1G08630-TAIR-G - 313 3.06e-06 TGGCGTCTCT GTTCTCTCTCT ATCACATTTG
AT5G64750-TAIR-G - 379 3.06e-06 AATGAGTCGG CTTCTCTCTGT ACCCGTGTGA
AT4G36850-TAIR-G + 424 3.06e-06 AGATATCTCT CTCCCCTATCT CCTTATGATT
AT1G67100-TAIR-G + 466 3.48e-06 ACCCAAGCAG CTTCTCCCTCT TAAATACCTC
AT5G17390-TAIR-G + 404 4.59e-06 TGGCACGCAC GTCCTCTCTCN NNNNNTTTCC
AT4G12400-TAIR-G + 26 7.25e-06 AGAGGTTCGA CCCCTTTCTCT AGCGTTTCTT
AT1G29290-TAIR-G + 449 8.06e-06 AATTAGGAAC TTTCTCTCTCT ATCTATTGAC
--------------------------------------------------------------------------------
--------------------------------------------------------------------------------
	Motif 1 block diagrams
--------------------------------------------------------------------------------
SEQUENCE NAME POSITION P-VALUE MOTIF DIAGRAM
------------- ---------------- -------------
AT1G77760-TAIR-G 1.1e-07 413_[+1]_76
AT2G39980-TAIR-G 1.1e-07 444_[+1]_45
AT1G27500-TAIR-G 1.1e-07 428_[+1]_61
AT1G30760-TAIR-G 5.2e-07 455_[+1]_34
AT5G57123-TAIR-G 8.8e-07 455_[+1]_34
AT4G23030-TAIR-G 8.8e-07 453_[+1]_36
AT1G18300-TAIR-G 8.8e-07 309_[-1]_180
AT5G45340-TAIR-G 8.8e-07 445_[+1]_44
AT5G61550-TAIR-G 8.8e-07 453_[+1]_36
AT2G36630-TAIR-G 1.1e-06 432_[+1]_28
AT1G59950-TAIR-G 1.1e-06 11_[-1]_478
AT2G41640-TAIR-G 1.3e-06 317_[+1]_172
AT3G02040-TAIR-G 1.4e-06 361_[-1]_128
AT2G07715-TAIR-G 1.9e-06 43_[-1]_446
AT1G07160-TAIR-G 1.9e-06 354_[+1]_21
AT2G35730-TAIR-G 2.5e-06 229_[+1]_260
AT1G58420-TAIR-G 2.5e-06 283_[-1]_206
AT1G08630-TAIR-G 3.1e-06 312_[-1]_108
AT5G64750-TAIR-G 3.1e-06 378_[-1]_111
AT4G36850-TAIR-G 3.1e-06 423_[+1]_66
AT1G67100-TAIR-G 3.5e-06 465_[+1]_24
AT5G17390-TAIR-G 4.6e-06 403_[+1]_86
AT4G12400-TAIR-G 7.3e-06 25_[+1]_64
AT1G29290-TAIR-G 8.1e-06 448_[+1]_41
--------------------------------------------------------------------------------
--------------------------------------------------------------------------------
	Motif 1 in BLOCKS format
--------------------------------------------------------------------------------
BL MOTIF 1 width=11 seqs=24
AT1G77760-TAIR-G ( 414) CTCCTCTCTCT 1
AT2G39980-TAIR-G ( 445) CTCCTCTCTCT 1
AT1G27500-TAIR-G ( 429) CTCCTCTCTCT 1
AT1G30760-TAIR-G ( 456) CTTCCCTCTCT 1
AT5G57123-TAIR-G ( 456) CTCCTTTCTCT 1
AT4G23030-TAIR-G ( 454) CTCCTTTCTCT 1
AT1G18300-TAIR-G ( 310) CTCCTTTCTCT 1
AT5G45340-TAIR-G ( 446) CTTCTCTCTCC 1
AT5G61550-TAIR-G ( 454) CTTCTCTCTCC 1
AT2G36630-TAIR-G ( 433) CTCCTCTATCT 1
AT1G59950-TAIR-G ( 12) CTCCCCTCTCC 1
AT2G41640-TAIR-G ( 318) CTCCTCTCTGT 1
AT3G02040-TAIR-G ( 362) CTCCCCTCTCX 1
AT2G07715-TAIR-G ( 44) CTTCTTTCTCT 1
AT1G07160-TAIR-G ( 355) CTTCTCTCTCG 1
AT2G35730-TAIR-G ( 230) CTTCTCTATCT 1
AT1G58420-TAIR-G ( 284) CTTCTCTATCT 1
AT1G08630-TAIR-G ( 313) GTTCTCTCTCT 1
AT5G64750-TAIR-G ( 379) CTTCTCTCTGT 1
AT4G36850-TAIR-G ( 424) CTCCCCTATCT 1
AT1G67100-TAIR-G ( 466) CTTCTCCCTCT 1
AT5G17390-TAIR-G ( 404) GTCCTCTCTCX 1
AT4G12400-TAIR-G ( 26) CCCCTTTCTCT 1
AT1G29290-TAIR-G ( 449) TTTCTCTCTCT 1
//
--------------------------------------------------------------------------------
--------------------------------------------------------------------------------
	Motif 1 position-specific scoring matrix
--------------------------------------------------------------------------------
log-odds matrix: alength= 4 w= 11 n= 100271 bayes= 13.128 E= 9.2e+001
-1123 231 -108 -296
-1123 -208 -1123 156
-1123 162 -1123 50
-1123 251 -1123 -1123
-1123 -8 -1123 136
-1123 217 -1123 -64
-1123 -208 -1123 156
-96 224 -1123 -1123
-1123 -1123 -1123 163
-1123 238 -108 -1123
-358 -33 -164 126
--------------------------------------------------------------------------------
--------------------------------------------------------------------------------
	Motif 1 position-specific probability matrix
--------------------------------------------------------------------------------
letter-probability matrix: alength= 4 w= 11 nsites= 24 E= 9.2e+001
0.000000 0.875000 0.083333 0.041667
0.000000 0.041667 0.000000 0.958333
0.000000 0.541667 0.000000 0.458333
0.000000 1.000000 0.000000 0.000000
0.000000 0.166667 0.000000 0.833333
0.000000 0.791667 0.000000 0.208333
0.000000 0.041667 0.000000 0.958333
0.166667 0.833333 0.000000 0.000000
0.000000 0.000000 0.000000 1.000000
0.000000 0.916667 0.083333 0.000000
0.027003 0.139664 0.056330 0.777003
--------------------------------------------------------------------------------
--------------------------------------------------------------------------------
	Motif 1 regular expression
--------------------------------------------------------------------------------
CT[CT]CT[CT]TCTCT
--------------------------------------------------------------------------------
********************************************************************************
********************************************************************************
MOTIF 2	width = 12 sites = 21 llr = 256 E-value = 1.1e+005
********************************************************************************
--------------------------------------------------------------------------------
	Motif 2 Description
--------------------------------------------------------------------------------
Simplified A 112:5:a:::::
pos.-specific C :::::9:9::::
probability G 87:7::::a:a4
matrix T :2825::1:a:5
bits 2.5 * *
2.3 * *
2.0 * * *
1.8 * ** *
Relative 1.5 ******
Entropy 1.3 * * ******
(17.6 bits) 1.0 ** * ******
0.8 ************
0.5 ************
0.3 ************
0.0 ------------
Multilevel GGTGACACGTGT
consensus ATT G
sequence
--------------------------------------------------------------------------------
--------------------------------------------------------------------------------
	Motif 2 sites sorted by position p-value
--------------------------------------------------------------------------------
Sequence name Strand Start P-value Site
------------- ------ ----- --------- ------------
AT5G04250-TAIR-G + 350 6.78e-08 TNNNNNNGTG GGAGACACGTGG ACAAATAAGG
AT5G64710-TAIR-G - 317 9.66e-08 TTTCGATGTA GGAGACACGTGT CATTCACTTT
AT1G59950-TAIR-G + 307 1.34e-07 GCAGGTTATG GGTTACACGTGG CATCCTCCTT
AT1G74310-TAIR-G - 341 3.69e-07 CCGACAGGTA GATGTCACGTGG AATTTTCGCT
AT1G43160-TAIR-G - 409 3.69e-07 TCATACAAAT AGTGACACGTGG GAAATGGACA
AT1G53870-TAIR-G - 301 4.23e-07 ACGTAAGGTC GTTGTCACGTGT GAGATTCGAG
AT1G53890-TAIR-G - 301 4.23e-07 ACGTAAGGTC GTTGTCACGTGT GAGATTCGAG
AT3G02140-TAIR-G + 28 6.67e-07 CAGTCAGGCT GGATACACGTGG CAATAAAGGG
AT1G23710-TAIR-G - 210 6.96e-07 ACTGACATGT GGTGTGACGTGG ATGCGTTTCT
AT4G26200-TAIR-G + 465 8.23e-07 AGAGCTGTCA CGTGTCACGTGT CAGGTTCGAA
AT5G44050-TAIR-G + 393 9.48e-07 NCATCTTACA GGTGTCAGGTGT GCCGCGTCGT
AT5G57565-TAIR-G - 444 9.48e-07 GTCGAACCCT GGTGTCATGTGT AGAAGTGGAA
AT3G10340-TAIR-G + 354 1.07e-06 CATATACATG GAAGACACGTGG TGACTATATT
AT1G06135-TAIR-G + 214 1.07e-06 TATATTAGAT GGAGACACGTGC TATTTGTTCG
AT2G36630-TAIR-G - 359 1.27e-06 TTTGTCATAA GTTTACACGTGG CATGATTGTT
AT1G02660-TAIR-G + 270 1.36e-06 TCCCACGTGG GGTAACACGTGT TACACAGATA
AT2G35730-TAIR-G + 388 1.85e-06 AGAGATTGTG GGTGAAACGTGT AAAGATGGGA
AT3G18950-TAIR-G - 418 2.63e-06 GACGTGGGTG AATGACACGTGG CGTTTTAGAC
AT3G56500-TAIR-G + 95 2.63e-06 ATCTGATCCC AGTTTCACGTGT AGACTTTTCT
AT5G19110-TAIR-G + 231 5.06e-06 ATAATTAATT GTTGTCATGTGT AACACATGCN
AT5G64870-TAIR-G + 130 6.78e-06 ATTTCTTGGA TGTTTCACGTGT ATCCACCATA
--------------------------------------------------------------------------------
--------------------------------------------------------------------------------
	Motif 2 block diagrams
--------------------------------------------------------------------------------
SEQUENCE NAME POSITION P-VALUE MOTIF DIAGRAM
------------- ---------------- -------------
AT5G04250-TAIR-G 6.8e-08 349_[+2]_139
AT5G64710-TAIR-G 9.7e-08 316_[-2]_172
AT1G59950-TAIR-G 1.3e-07 306_[+2]_182
AT1G74310-TAIR-G 3.7e-07 340_[-2]_131
AT1G43160-TAIR-G 3.7e-07 408_[-2]_80
AT1G53870-TAIR-G 4.2e-07 300_[-2]_188
AT1G53890-TAIR-G 4.2e-07 300_[-2]_188
AT3G02140-TAIR-G 6.7e-07 27_[+2]_461
AT1G23710-TAIR-G 7e-07 209_[-2]_279
AT4G26200-TAIR-G 8.2e-07 464_[+2]_24
AT5G44050-TAIR-G 9.5e-07 392_[+2]_96
AT5G57565-TAIR-G 9.5e-07 443_[-2]_45
AT3G10340-TAIR-G 1.1e-06 353_[+2]_135
AT1G06135-TAIR-G 1.1e-06 213_[+2]_275
AT2G36630-TAIR-G 1.3e-06 358_[-2]_101
AT1G02660-TAIR-G 1.4e-06 269_[+2]_219
AT2G35730-TAIR-G 1.9e-06 387_[+2]_101
AT3G18950-TAIR-G 2.6e-06 417_[-2]_71
AT3G56500-TAIR-G 2.6e-06 94_[+2]_63
AT5G19110-TAIR-G 5.1e-06 230_[+2]_258
AT5G64870-TAIR-G 6.8e-06 129_[+2]_359
--------------------------------------------------------------------------------
--------------------------------------------------------------------------------
	Motif 2 in BLOCKS format
--------------------------------------------------------------------------------
BL MOTIF 2 width=12 seqs=21
AT5G04250-TAIR-G ( 350) GGAGACACGTGG 1
AT5G64710-TAIR-G ( 317) GGAGACACGTGT 1
AT1G59950-TAIR-G ( 307) GGTTACACGTGG 1
AT1G74310-TAIR-G ( 341) GATGTCACGTGG 1
AT1G43160-TAIR-G ( 409) AGTGACACGTGG 1
AT1G53870-TAIR-G ( 301) GTTGTCACGTGT 1
AT1G53890-TAIR-G ( 301) GTTGTCACGTGT 1
AT3G02140-TAIR-G ( 28) GGATACACGTGG 1
AT1G23710-TAIR-G ( 210) GGTGTGACGTGG 1
AT4G26200-TAIR-G ( 465) CGTGTCACGTGT 1
AT5G44050-TAIR-G ( 393) GGTGTCAGGTGT 1
AT5G57565-TAIR-G ( 444) GGTGTCATGTGT 1
AT3G10340-TAIR-G ( 354) GAAGACACGTGG 1
AT1G06135-TAIR-G ( 214) GGAGACACGTGC 1
AT2G36630-TAIR-G ( 359) GTTTACACGTGG 1
AT1G02660-TAIR-G ( 270) GGTAACACGTGT 1
AT2G35730-TAIR-G ( 388) GGTGAAACGTGT 1
AT3G18950-TAIR-G ( 418) AATGACACGTGG 1
AT3G56500-TAIR-G ( 95) AGTTTCACGTGT 1
AT5G19110-TAIR-G ( 231) GTTGTCATGTGT 1
AT5G64870-TAIR-G ( 130) TGTTTCACGTGT 1
//
--------------------------------------------------------------------------------
--------------------------------------------------------------------------------
	Motif 2 position-specific scoring matrix
--------------------------------------------------------------------------------
log-odds matrix: alength= 4 w= 12 n= 100054 bayes= 13.2043 E= 1.1e+005
-118 -188 211 -276
-118 -1104 192 -77
-44 -1104 -1104 123
-276 -1104 202 -44
69 -1104 -1104 56
-276 236 -188 -1104
163 -1104 -1104 -1104
-1104 228 -188 -176
-1104 -1104 251 -1104
-1104 -1104 -1104 163
-1104 -1104 251 -1104
-1104 -188 128 69
--------------------------------------------------------------------------------
--------------------------------------------------------------------------------
	Motif 2 position-specific probability matrix
--------------------------------------------------------------------------------
letter-probability matrix: alength= 4 w= 12 nsites= 21 E= 1.1e+005
0.142857 0.047619 0.761905 0.047619
0.142857 0.000000 0.666667 0.190476
0.238095 0.000000 0.000000 0.761905
0.047619 0.000000 0.714286 0.238095
0.523810 0.000000 0.000000 0.476190
0.047619 0.904762 0.047619 0.000000
1.000000 0.000000 0.000000 0.000000
0.000000 0.857143 0.047619 0.095238
0.000000 0.000000 1.000000 0.000000
0.000000 0.000000 0.000000 1.000000
0.000000 0.000000 1.000000 0.000000
0.000000 0.047619 0.428571 0.523810
--------------------------------------------------------------------------------
--------------------------------------------------------------------------------
	Motif 2 regular expression
--------------------------------------------------------------------------------
GG[TA][GT][AT]CACGTG[TG]
--------------------------------------------------------------------------------
********************************************************************************
********************************************************************************
MOTIF 3	width = 11 sites = 60 llr = 596 E-value = 2.4e+003
********************************************************************************
--------------------------------------------------------------------------------
	Motif 3 Description
--------------------------------------------------------------------------------
Simplified A 1::::::::::
pos.-specific C 128:21:a1:5
probability G 1:2::::::::
matrix T 77:a89a:9a5
bits 2.5 *
2.3 *
2.0 *
1.8 *
Relative 1.5 ** **
Entropy 1.3 ** *****
(14.3 bits) 1.0 *********
0.8 **********
0.5 ***********
0.3 ***********
0.0 -----------
Multilevel TTCTTTTCTTT
consensus G C
sequence
--------------------------------------------------------------------------------
--------------------------------------------------------------------------------
	Motif 3 sites sorted by position p-value
--------------------------------------------------------------------------------
Sequence name Strand Start P-value Site
------------- ------ ----- --------- -----------
AT5G59490-TAIR-G + 489 6.62e-07 CTGCATTCTC TTCTTTTCTTC A
AT1G56145-TAIR-G - 133 6.62e-07 ACATACGTGT TTCTTTTCTTC CACTTTGTAT
AT4G39580-TAIR-G - 450 6.62e-07 TATTGAAGAT TTCTTTTCTTC TAATGGTAGA
AT2G41640-TAIR-G + 34 6.62e-07 GGTCCACTAT TTCTTTTCTTC TCTGTGTATT
AT5G19110-TAIR-G - 106 1.88e-06 ACAATTCATA TTCTTTTCTTT TCAAATAGTT
AT5G44050-TAIR-G - 307 1.88e-06 ATGTGACAAA TTCTTTTCTTT TGGACAGATA
AT5G57630-TAIR-G + 161 1.88e-06 ATCAATTATC TTCTTTTCTTT GTTCTTTCAT
AT5G41761-TAIR-G - 300 1.88e-06 TTTTGAAATT TTCTTTTCTTT ATTTCAXXXX
AT2G18700-TAIR-G + 487 2.60e-06 NNNNNNNNNC TTCTCTTCTTC GTT
AT4G01250-TAIR-G - 358 3.62e-06 ATATACAATT TTGTTTTCTTC TCTCXXXXXG
AT3G25900-TAIR-G + 3 3.62e-06 NN TTGTTTTCTTC ATGCCTGCAT
AT5G49700-TAIR-G + 123 3.62e-06 GACACGTATT TTGTTTTCTTC ACTTGCAATT
AT5G05580-TAIR-G + 135 5.00e-06 TTATTCCTTC TCCTTTTCTTT CTAGTTACAC
AT4G13395-TAIR-G - 342 5.00e-06 ATATTCCTCA TCCTTTTCTTT ATCCAACACG
AT3G51400-TAIR-G - 353 5.00e-06 CAACTTCATG TCCTTTTCTTT ATGCACTTCA
AT1G08290-TAIR-G - 356 6.22e-06 AAGTTTTGTT TTCTTTTCCTC CTAXXXXXXA
AT5G62520-TAIR-G + 486 6.22e-06 GGACCTCAAG TTCTTTTCCTC TCTC
AT5G36925-TAIR-G + 247 8.10e-06 NNGTTGACTT TTGTTTTCTTT GTTGACTATT
AT5G17390-TAIR-G - 120 8.10e-06 CAAATTTGAT TTGTTTTCTTT GCTAACTACA
AT4G23030-TAIR-G - 77 8.10e-06 GTTTATGCAA CTCTTTTCTTT TAATCATGGT
AT5G14760-TAIR-G - 478 1.01e-05 TCTTTCTTTA TTCTTCTCTTT TGTCACXXXX
AT3G13380-TAIR-G + 488 1.01e-05 TTTGCCAAAT TTCTTCTCTTT CG
AT2G36770-TAIR-G - 288 1.01e-05 ATTTTCTTGT GTCTTTTCTTT ACCXXXXXCG
AT3G57380-TAIR-G + 8 1.01e-05 TCACGAA ATCTTTTCTTC ACCTTTATTT
AT3G02550-TAIR-G - 3 1.01e-05 CCGGXXXXXG ATCTTTTCTTC TT
AT3G55110-TAIR-G + 456 1.16e-05 TTTTANNNNN CTCTCTTCTTC TCTATAAATA
AT2G07715-TAIR-G + 241 1.16e-05 GGAAGAAGTC TTGTCTTCTTC TGTTCGGAAT
AT1G66600-TAIR-G - 148 1.16e-05 XXXXGTAGAC TTGTCTTCTTC TCXXXXXXXG
AT4G21680-TAIR-G + 476 1.16e-05 TAAATATAAG CTCTCTTCTTC ACACTTTTAA
AT5G01340-TAIR-G - 73 1.30e-05 XXXCGCTTTG TCCTCTTCTTT GGTTTAGAAT
AT5G55970-TAIR-G - 364 1.30e-05 TAACAGXXXX XTCTTCTCTTC TCTAAATATA
AT4G12400-TAIR-G + 42 1.30e-05 TCTCTAGCGT TTCTTTTCCTT TTGTANNNNN
AT1G61215-TAIR-G - 414 1.48e-05 GAAXXXXXCT ATCTTTTCTTT AATTTATTCG
AT5G20810-TAIR-G + 54 1.48e-05 CAATTATATA ATCTTTTCTTT AGAATAAGCC
AT3G44550-TAIR-G + 65 1.69e-05 AACATTCTCA GTGTTTTCTTC TTTCAGATTT
AT5G12880-TAIR-G + 149 1.69e-05 ACACGTTAAT CCCTTTTCTTT ATCCAATTTA
AT1G67100-TAIR-G - 404 1.69e-05 AACGAAGTTG TCGTTTTCTTT GTGTGTAAXX
AT4G11290-TAIR-G + 422 1.69e-05 TTCTTTCTTC TTGTTCTCTTC TCCACATTGC
AT1G63020-TAIR-G + 269 1.92e-05 TTTCAACNNN NNCTTTTCTTC CCAGTTTCAG
AT4G17240-TAIR-G - 473 1.92e-05 CAATGTCCCA CTCTCTTCTTT TCAAATTTCG
AT1G06830-TAIR-G - 341 1.92e-05 ACGAGACCGA ACCTTTTCTTC GGCAGCCTTT
AT2G15780-TAIR-G + 216 1.92e-05 NNCTTATGTA TCCTTCTCTTT TATTTGGTTT
AT1G74310-TAIR-G - 250 2.06e-05 XXXXXTTAAT TTCTCCTCTTT TGCCGCATTA
AT5G52640-TAIR-G - 231 2.06e-05 TAAAGTTCTA GTCTCTTCTTT TGAAATAAAG
AT5G59700-TAIR-G + 327 2.15e-05 TGGGAAATTT TCGTCTTCTTC CTAACTTTCA
AT1G04360-TAIR-G + 275 2.15e-05 CTTTTCCTTA TTGTTTTCCTC ACCATAAGTA
AT5G03890-TAIR-G - 299 2.31e-05 GAXXXXXCTC TCCTTTTCCTT CAATATATTA
AT3G60140-TAIR-G - 474 2.65e-05 TTACTCGAGC TTCTCTTCCTT ATATAGAGGA
AT3G17609-TAIR-G - 361 2.65e-05 GTGTGTATCT GTGTTTTCTTT TCCACTATAT
AT4G15233-TAIR-G + 479 2.65e-05 TATAAACATT CTCTTCTCTTT GTAAGTCTAA
AT5G61610-TAIR-G - 253 2.65e-05 CTCGTTCGTT TACTTTTCTTC TTTCGTAAAC
AT3G11480-TAIR-G - 172 2.81e-05 TACGXXXXXX XXCTTTTCTTT CGATCTAAAC
AT4G14690-TAIR-G + 312 2.81e-05 TTCAGNNNNN NNCTTTTCTTT GATAGATTTC
AT5G61550-TAIR-G - 363 2.81e-05 TTTTAXXXXX XXCTTTTCTTT GATAAAATTT
AT1G23850-TAIR-G + 75 3.02e-05 TTCCCACTTA TGCTTTTCTTT TCCCAATTAA
AT3G12580-TAIR-G + 489 3.24e-05 ACACCTCTCT GCCTTCTCTTC C
AT5G64870-TAIR-G - 387 3.48e-05 AGCTTTTATA TTCTTTTCTAC TTTCTACGAA
AT2G30040-TAIR-G - 386 3.48e-05 ACGTGGACGT TTCTTTTCTAC TTGTCTTTCT
AT1G26770-TAIR-G - 372 6.35e-05 TAACCAAGCT TTATTTTCTTC AAAGAAATAA
AT3G19615-TAIR-G + 179 7.21e-05 AAAGACAAAT TTGTTTTCTCC TTTATGCCAC
--------------------------------------------------------------------------------
--------------------------------------------------------------------------------
	Motif 3 block diagrams
--------------------------------------------------------------------------------
SEQUENCE NAME POSITION P-VALUE MOTIF DIAGRAM
------------- ---------------- -------------
AT5G59490-TAIR-G 6.6e-07 488_[+3]_1
AT1G56145-TAIR-G 6.6e-07 132_[-3]_357
AT4G39580-TAIR-G 6.6e-07 449_[-3]_40
AT2G41640-TAIR-G 6.6e-07 33_[+3]_456
AT5G19110-TAIR-G 1.9e-06 105_[-3]_384
AT5G44050-TAIR-G 1.9e-06 306_[-3]_183
AT5G57630-TAIR-G 1.9e-06 160_[+3]_329
AT5G41761-TAIR-G 1.9e-06 299_[-3]_190
AT2G18700-TAIR-G 2.6e-06 486_[+3]_3
AT4G01250-TAIR-G 3.6e-06 357_[-3]_132
AT3G25900-TAIR-G 3.6e-06 2_[+3]_487
AT5G49700-TAIR-G 3.6e-06 122_[+3]_367
AT5G05580-TAIR-G 5e-06 134_[+3]_60
AT4G13395-TAIR-G 5e-06 341_[-3]_148
AT3G51400-TAIR-G 5e-06 352_[-3]_137
AT1G08290-TAIR-G 6.2e-06 355_[-3]_134
AT5G62520-TAIR-G 6.2e-06 485_[+3]_4
AT5G36925-TAIR-G 8.1e-06 246_[+3]_243
AT5G17390-TAIR-G 8.1e-06 119_[-3]_370
AT4G23030-TAIR-G 8.1e-06 76_[-3]_413
AT5G14760-TAIR-G 1e-05 477_[-3]_12
AT3G13380-TAIR-G 1e-05 487_[+3]_2
AT2G36770-TAIR-G 1e-05 287_[-3]_202
AT3G57380-TAIR-G 1e-05 7_[+3]_482
AT3G02550-TAIR-G 1e-05 2_[-3]_487
AT3G55110-TAIR-G 1.2e-05 455_[+3]_34
AT2G07715-TAIR-G 1.2e-05 240_[+3]_249
AT1G66600-TAIR-G 1.2e-05 147_[-3]_342
AT4G21680-TAIR-G 1.2e-05 475_[+3]_14
AT5G01340-TAIR-G 1.3e-05 72_[-3]_417
AT5G55970-TAIR-G 1.3e-05 363_[-3]_126
AT4G12400-TAIR-G 1.3e-05 41_[+3]_48
AT1G61215-TAIR-G 1.5e-05 413_[-3]_76
AT5G20810-TAIR-G 1.5e-05 53_[+3]_436
AT3G44550-TAIR-G 1.7e-05 64_[+3]_425
AT5G12880-TAIR-G 1.7e-05 148_[+3]_341
AT1G67100-TAIR-G 1.7e-05 403_[-3]_86
AT4G11290-TAIR-G 1.7e-05 421_[+3]_68
AT1G63020-TAIR-G 1.9e-05 268_[+3]_221
AT4G17240-TAIR-G 1.9e-05 472_[-3]_17
AT1G06830-TAIR-G 1.9e-05 340_[-3]_149
AT2G15780-TAIR-G 1.9e-05 215_[+3]_274
AT1G74310-TAIR-G 2.1e-05 249_[-3]_223
AT5G52640-TAIR-G 2.1e-05 230_[-3]_17
AT5G59700-TAIR-G 2.1e-05 326_[+3]_163
AT1G04360-TAIR-G 2.1e-05 274_[+3]_215
AT5G03890-TAIR-G 2.3e-05 298_[-3]_191
AT3G60140-TAIR-G 2.6e-05 473_[-3]_16
AT3G17609-TAIR-G 2.6e-05 360_[-3]_129
AT4G15233-TAIR-G 2.6e-05 478_[+3]_11
AT5G61610-TAIR-G 2.6e-05 252_[-3]_237
AT3G11480-TAIR-G 2.8e-05 171_[-3]_318
AT4G14690-TAIR-G 2.8e-05 311_[+3]_178
AT5G61550-TAIR-G 2.8e-05 362_[-3]_127
AT1G23850-TAIR-G 3e-05 74_[+3]_36
AT3G12580-TAIR-G 3.2e-05 488_[+3]_1
AT5G64870-TAIR-G 3.5e-05 386_[-3]_103
AT2G30040-TAIR-G 3.5e-05 385_[-3]_104
AT1G26770-TAIR-G 6.4e-05 371_[-3]_118
AT3G19615-TAIR-G 7.2e-05 178_[+3]_21
--------------------------------------------------------------------------------
--------------------------------------------------------------------------------
	Motif 3 in BLOCKS format
--------------------------------------------------------------------------------
BL MOTIF 3 width=11 seqs=60
AT5G59490-TAIR-G ( 489) TTCTTTTCTTC 1
AT1G56145-TAIR-G ( 133) TTCTTTTCTTC 1
AT4G39580-TAIR-G ( 450) TTCTTTTCTTC 1
AT2G41640-TAIR-G ( 34) TTCTTTTCTTC 1
AT5G19110-TAIR-G ( 106) TTCTTTTCTTT 1
AT5G44050-TAIR-G ( 307) TTCTTTTCTTT 1
AT5G57630-TAIR-G ( 161) TTCTTTTCTTT 1
AT5G41761-TAIR-G ( 300) TTCTTTTCTTT 1
AT2G18700-TAIR-G ( 487) TTCTCTTCTTC 1
AT4G01250-TAIR-G ( 358) TTGTTTTCTTC 1
AT3G25900-TAIR-G ( 3) TTGTTTTCTTC 1
AT5G49700-TAIR-G ( 123) TTGTTTTCTTC 1
AT5G05580-TAIR-G ( 135) TCCTTTTCTTT 1
AT4G13395-TAIR-G ( 342) TCCTTTTCTTT 1
AT3G51400-TAIR-G ( 353) TCCTTTTCTTT 1
AT1G08290-TAIR-G ( 356) TTCTTTTCCTC 1
AT5G62520-TAIR-G ( 486) TTCTTTTCCTC 1
AT5G36925-TAIR-G ( 247) TTGTTTTCTTT 1
AT5G17390-TAIR-G ( 120) TTGTTTTCTTT 1
AT4G23030-TAIR-G ( 77) CTCTTTTCTTT 1
AT5G14760-TAIR-G ( 478) TTCTTCTCTTT 1
AT3G13380-TAIR-G ( 488) TTCTTCTCTTT 1
AT2G36770-TAIR-G ( 288) GTCTTTTCTTT 1
AT3G57380-TAIR-G ( 8) ATCTTTTCTTC 1
AT3G02550-TAIR-G ( 3) ATCTTTTCTTC 1
AT3G55110-TAIR-G ( 456) CTCTCTTCTTC 1
AT2G07715-TAIR-G ( 241) TTGTCTTCTTC 1
AT1G66600-TAIR-G ( 148) TTGTCTTCTTC 1
AT4G21680-TAIR-G ( 476) CTCTCTTCTTC 1
AT5G01340-TAIR-G ( 73) TCCTCTTCTTT 1
AT5G55970-TAIR-G ( 364) XTCTTCTCTTC 1
AT4G12400-TAIR-G ( 42) TTCTTTTCCTT 1
AT1G61215-TAIR-G ( 414) ATCTTTTCTTT 1
AT5G20810-TAIR-G ( 54) ATCTTTTCTTT 1
AT3G44550-TAIR-G ( 65) GTGTTTTCTTC 1
AT5G12880-TAIR-G ( 149) CCCTTTTCTTT 1
AT1G67100-TAIR-G ( 404) TCGTTTTCTTT 1
AT4G11290-TAIR-G ( 422) TTGTTCTCTTC 1
AT1G63020-TAIR-G ( 269) XXCTTTTCTTC 1
AT4G17240-TAIR-G ( 473) CTCTCTTCTTT 1
AT1G06830-TAIR-G ( 341) ACCTTTTCTTC 1
AT2G15780-TAIR-G ( 216) TCCTTCTCTTT 1
AT1G74310-TAIR-G ( 250) TTCTCCTCTTT 1
AT5G52640-TAIR-G ( 231) GTCTCTTCTTT 1
AT5G59700-TAIR-G ( 327) TCGTCTTCTTC 1
AT1G04360-TAIR-G ( 275) TTGTTTTCCTC 1
AT5G03890-TAIR-G ( 299) TCCTTTTCCTT 1
AT3G60140-TAIR-G ( 474) TTCTCTTCCTT 1
AT3G17609-TAIR-G ( 361) GTGTTTTCTTT 1
AT4G15233-TAIR-G ( 479) CTCTTCTCTTT 1
AT5G61610-TAIR-G ( 253) TACTTTTCTTC 1
AT3G11480-TAIR-G ( 172) XXCTTTTCTTT 1
AT4G14690-TAIR-G ( 312) XXCTTTTCTTT 1
AT5G61550-TAIR-G ( 363) XXCTTTTCTTT 1
AT1G23850-TAIR-G ( 75) TGCTTTTCTTT 1
AT3G12580-TAIR-G ( 489) GCCTTCTCTTC 1
AT5G64870-TAIR-G ( 387) TTCTTTTCTAC 1
AT2G30040-TAIR-G ( 386) TTCTTTTCTAC 1
AT1G26770-TAIR-G ( 372) TTATTTTCTTC 1
AT3G19615-TAIR-G ( 179) TTGTTTTCTCC 1
//
--------------------------------------------------------------------------------
--------------------------------------------------------------------------------
	Motif 3 position-specific scoring matrix
--------------------------------------------------------------------------------
log-odds matrix: alength= 4 w= 11 n= 100271 bayes= 11.9809 E= 2.4e+003
-155 -62 -84 106
-308 15 -263 119
-428 209 41 -1255
-1255 -1255 -1255 163
-1255 6 -1255 133
-1255 -40 -1255 142
-1255 -1255 -1255 163
-1255 251 -1255 -1255
-1255 -82 -1255 147
-328 -340 -1255 155
-1255 146 -1255 67
--------------------------------------------------------------------------------
--------------------------------------------------------------------------------
	Motif 3 position-specific probability matrix
--------------------------------------------------------------------------------
letter-probability matrix: alength= 4 w= 11 nsites= 60 E= 2.4e+003
0.110336 0.114664 0.097997 0.677003
0.038269 0.195064 0.028398 0.738269
0.016667 0.750000 0.233333 0.000000
0.000000 0.000000 0.000000 1.000000
0.000000 0.183333 0.000000 0.816667
0.000000 0.133333 0.000000 0.866667
0.000000 0.000000 0.000000 1.000000
0.000000 1.000000 0.000000 0.000000
0.000000 0.100000 0.000000 0.900000
0.033333 0.016667 0.000000 0.950000
0.000000 0.483333 0.000000 0.516667
--------------------------------------------------------------------------------
--------------------------------------------------------------------------------
	Motif 3 regular expression
--------------------------------------------------------------------------------
TT[CG]TTTTCTT[TC]
--------------------------------------------------------------------------------
********************************************************************************
********************************************************************************
MOTIF 4	width = 12 sites = 5 llr = 82 E-value = 5.2e+005
********************************************************************************
--------------------------------------------------------------------------------
	Motif 4 Description
--------------------------------------------------------------------------------
Simplified A 8::a::4::::8
pos.-specific C :aa::86:aa82
probability G 2:::a2:a::2:
matrix T ::::::::::::
bits 2.5 ** * ***
2.3 ** * ***
2.0 ** * ***
1.8 ** ** ****
Relative 1.5 ***** ****
Entropy 1.3 **********
(23.6 bits) 1.0 ************
0.8 ************
0.5 ************
0.3 ************
0.0 ------------
Multilevel ACCAGCCGCCCA
consensus G GA GC
sequence
--------------------------------------------------------------------------------
--------------------------------------------------------------------------------
	Motif 4 sites sorted by position p-value
--------------------------------------------------------------------------------
Sequence name Strand Start P-value Site
------------- ------ ----- --------- ------------
AT5G44420-TAIR-G + 235 5.51e-09 ATTCAGATTA ACCAGCCGCCCA TGTGAACGAT
AT2G26020-TAIR-G + 227 5.51e-09 AGTCAGATTA ACCAGCCGCCCA TGCAAAGCCA
AT5G44430-TAIR-G + 193 2.16e-08 AGTCAAATTA ACCAGCAGCCCA TGTGAACAAT
AT3G02040-TAIR-G + 325 7.76e-08 GCTAAGGCCC ACCAGGAGCCCA AGAGAGAGGG
AT1G02230-TAIR-G + 219 8.93e-08 TAGGATAAGT GCCAGCCGCCGC CATGTGAACT
--------------------------------------------------------------------------------
--------------------------------------------------------------------------------
	Motif 4 block diagrams
--------------------------------------------------------------------------------
SEQUENCE NAME POSITION P-VALUE MOTIF DIAGRAM
------------- ---------------- -------------
AT5G44420-TAIR-G 5.5e-09 234_[+4]_254
AT2G26020-TAIR-G 5.5e-09 226_[+4]_262
AT5G44430-TAIR-G 2.2e-08 192_[+4]_296
AT3G02040-TAIR-G 7.8e-08 324_[+4]_164
AT1G02230-TAIR-G 8.9e-08 218_[+4]_270
--------------------------------------------------------------------------------
--------------------------------------------------------------------------------
	Motif 4 in BLOCKS format
--------------------------------------------------------------------------------
BL MOTIF 4 width=12 seqs=5
AT5G44420-TAIR-G ( 235) ACCAGCCGCCCA 1
AT2G26020-TAIR-G ( 227) ACCAGCCGCCCA 1
AT5G44430-TAIR-G ( 193) ACCAGCAGCCCA 1
AT3G02040-TAIR-G ( 325) ACCAGGAGCCCA 1
AT1G02230-TAIR-G ( 219) GCCAGCCGCCGC 1
//
--------------------------------------------------------------------------------
--------------------------------------------------------------------------------
	Motif 4 position-specific scoring matrix
--------------------------------------------------------------------------------
log-odds matrix: alength= 4 w= 12 n= 100054 bayes= 14.54 E= 5.2e+005
130 -897 18 -897
-897 250 -897 -897
-897 250 -897 -897
162 -897 -897 -897
-897 -897 250 -897
-897 218 18 -897
30 177 -897 -897
-897 -897 250 -897
-897 250 -897 -897
-897 250 -897 -897
-897 218 18 -897
130 18 -897 -897
--------------------------------------------------------------------------------
--------------------------------------------------------------------------------
	Motif 4 position-specific probability matrix
--------------------------------------------------------------------------------
letter-probability matrix: alength= 4 w= 12 nsites= 5 E= 5.2e+005
0.800000 0.000000 0.200000 0.000000
0.000000 1.000000 0.000000 0.000000
0.000000 1.000000 0.000000 0.000000
1.000000 0.000000 0.000000 0.000000
0.000000 0.000000 1.000000 0.000000
0.000000 0.800000 0.200000 0.000000
0.400000 0.600000 0.000000 0.000000
0.000000 0.000000 1.000000 0.000000
0.000000 1.000000 0.000000 0.000000
0.000000 1.000000 0.000000 0.000000
0.000000 0.800000 0.200000 0.000000
0.800000 0.200000 0.000000 0.000000
--------------------------------------------------------------------------------
--------------------------------------------------------------------------------
	Motif 4 regular expression
--------------------------------------------------------------------------------
[AG]CCAG[CG][CA]GCC[CG][AC]
--------------------------------------------------------------------------------
********************************************************************************
********************************************************************************
MOTIF 5	width = 12 sites = 9 llr = 128 E-value = 1.7e+006
********************************************************************************
--------------------------------------------------------------------------------
	Motif 5 Description
--------------------------------------------------------------------------------
Simplified A :::22::4:a::
pos.-specific C 69a2:a82a:aa
probability G 31:4::2:::::
matrix T 1::18::3::::
bits 2.5 * * * **
2.3 * * * **
2.0 ** * * **
1.8 ** ** * **
Relative 1.5 ** ** ****
Entropy 1.3 ** ** ****
(20.5 bits) 1.0 *** ** ****
0.8 *** *** ****
0.5 ******* ****
0.3 ************
0.0 ------------
Multilevel CCCGTCCACACC
consensus G AA GT
sequence C C
--------------------------------------------------------------------------------
--------------------------------------------------------------------------------
	Motif 5 sites sorted by position p-value
--------------------------------------------------------------------------------
Sequence name Strand Start P-value Site
------------- ------ ----- --------- ------------
AT5G02970-TAIR-G + 322 8.50e-09 ACTGGTTCAG CCCGTCCCCACC ACTTAACCGT
AT5G03890-TAIR-G + 264 5.86e-08 AATGCACCAC CCCGACCACACC ACCCCACCCA
AT5G02540-TAIR-G - 362 8.32e-08 ACACATTAAA CCCATCCCCACC AATATTGAAT
AT4G14450-TAIR-G + 479 9.98e-08 ACAAGTCGTG GCCCTCCTCACC TTATTATATA
AT2G36630-TAIR-G + 448 9.98e-08 CTATCTATCT CCCGTCGTCACC TCTCCGACTC
AT4G37770-TAIR-G - 347 2.15e-07 TTCACGCGTT TCCGTCCACACC GACCCTGAAA
AT5G43410-TAIR-G - 287 2.84e-07 CCTAATATTG GCCCTCGACACC TCTATATAAT
AT2G16060-TAIR-G - 59 4.49e-07 TTATGTATTG GCCAACCACACC AAGTGGTATA
AT3G09520-TAIR-G + 302 1.01e-06 CTTTCCTCCT CGCTTCCTCACC ACAAAATATA
--------------------------------------------------------------------------------
--------------------------------------------------------------------------------
	Motif 5 block diagrams
--------------------------------------------------------------------------------
SEQUENCE NAME POSITION P-VALUE MOTIF DIAGRAM
------------- ---------------- -------------
AT5G02970-TAIR-G 8.5e-09 321_[+5]_121
AT5G03890-TAIR-G 5.9e-08 263_[+5]_225
AT5G02540-TAIR-G 8.3e-08 361_[-5]_127
AT4G14450-TAIR-G 1e-07 478_[+5]_10
AT2G36630-TAIR-G 1e-07 447_[+5]_12
AT4G37770-TAIR-G 2.2e-07 346_[-5]_142
AT5G43410-TAIR-G 2.8e-07 286_[-5]_202
AT2G16060-TAIR-G 4.5e-07 58_[-5]_191
AT3G09520-TAIR-G 1e-06 301_[+5]_172
--------------------------------------------------------------------------------
--------------------------------------------------------------------------------
	Motif 5 in BLOCKS format
--------------------------------------------------------------------------------
BL MOTIF 5 width=12 seqs=9
AT5G02970-TAIR-G ( 322) CCCGTCCCCACC 1
AT5G03890-TAIR-G ( 264) CCCGACCACACC 1
AT5G02540-TAIR-G ( 362) CCCATCCCCACC 1
AT4G14450-TAIR-G ( 479) GCCCTCCTCACC 1
AT2G36630-TAIR-G ( 448) CCCGTCGTCACC 1
AT4G37770-TAIR-G ( 347) TCCGTCCACACC 1
AT5G43410-TAIR-G ( 287) GCCCTCGACACC 1
AT2G16060-TAIR-G ( 59) GCCAACCACACC 1
AT3G09520-TAIR-G ( 302) CGCTTCCTCACC 1
//
--------------------------------------------------------------------------------
--------------------------------------------------------------------------------
	Motif 5 position-specific scoring matrix
--------------------------------------------------------------------------------
log-odds matrix: alength= 4 w= 12 n= 100054 bayes= 14.8448 E= 1.7e+006
-982 166 92 -154
-982 234 -66 -982
-982 251 -982 -982
-54 34 134 -154
-54 -982 -982 126
-982 251 -982 -982
-982 214 34 -982
46 34 -982 4
-982 251 -982 -982
162 -982 -982 -982
-982 251 -982 -982
-982 251 -982 -982
--------------------------------------------------------------------------------
--------------------------------------------------------------------------------
	Motif 5 position-specific probability matrix
--------------------------------------------------------------------------------
letter-probability matrix: alength= 4 w= 12 nsites= 9 E= 1.7e+006
0.000000 0.555556 0.333333 0.111111
0.000000 0.888889 0.111111 0.000000
0.000000 1.000000 0.000000 0.000000
0.222222 0.222222 0.444444 0.111111
0.222222 0.000000 0.000000 0.777778
0.000000 1.000000 0.000000 0.000000
0.000000 0.777778 0.222222 0.000000
0.444444 0.222222 0.000000 0.333333
0.000000 1.000000 0.000000 0.000000
1.000000 0.000000 0.000000 0.000000
0.000000 1.000000 0.000000 0.000000
0.000000 1.000000 0.000000 0.000000
--------------------------------------------------------------------------------
--------------------------------------------------------------------------------
	Motif 5 regular expression
--------------------------------------------------------------------------------
[CG]CC[GAC][TA]C[CG][ATC]CACC
--------------------------------------------------------------------------------
********************************************************************************

## Sheet: UPUP22
********************************************************************************
MOTIF 1	width = 12 sites = 8 llr = 109 E-value = 5.1e+003
********************************************************************************
--------------------------------------------------------------------------------
	Motif 1 Description
--------------------------------------------------------------------------------
Simplified A ::5a:1::::::
pos.-specific C :a3:9:3:a:a:
probability G 6:1:1::9:::8
matrix T 4:1::981:a:3
bits 2.5 * * *
2.3 * * *
2.0 * * * *
1.8 * * ** *
Relative 1.5 * ** *****
Entropy 1.3 ** ** *****
(19.7 bits) 1.0 ** *********
0.8 ** *********
0.5 ** *********
0.3 ************
0.0 ------------
Multilevel GCAACTTGCTCG
consensus T C C T
sequence
--------------------------------------------------------------------------------
--------------------------------------------------------------------------------
	Motif 1 sites sorted by position p-value
--------------------------------------------------------------------------------
Sequence name Strand Start P-value Site
------------- ------ ----- --------- ------------
AT2G38310-TAIR-G + 434 2.73e-08 TTCACAACAA GCAACTTGCTCG GNNNNNNCGT
AT1G73830-TAIR-G + 480 4.18e-08 TATAAACATT GCCACTCGCTCG AAAACAGCC
AT2G07749-TAIR-G + 400 5.13e-08 CCTGAAATAG GCGACTTGCTCG CTTTGGCAGG
AT2G40350-TAIR-G - 476 2.85e-07 AGCAAGATTA GCAACATGCTCG TGAACTATTG
AT1G51850-TAIR-G + 314 5.86e-07 TCATTTTCAC TCAACTTGCTCT ATCGAATCAT
AT5G26280-TAIR-G + 426 7.25e-07 ATAACTGAAC TCAAGTTGCTCG ATCAAACAAG
AT1G05700-TAIR-G - 266 7.68e-07 ATTTAAATTA GCTACTTGCTCT TGGTGACATT
AT3G63240-TAIR-G + 9 1.37e-06 CTAACCAA TCCACTCTCTCG TTTTGCTTTT
--------------------------------------------------------------------------------
--------------------------------------------------------------------------------
	Motif 1 block diagrams
--------------------------------------------------------------------------------
SEQUENCE NAME POSITION P-VALUE MOTIF DIAGRAM
------------- ---------------- -------------
AT2G38310-TAIR-G 2.7e-08 433_[+1]_55
AT1G73830-TAIR-G 4.2e-08 479_[+1]_9
AT2G07749-TAIR-G 5.1e-08 399_[+1]_89
AT2G40350-TAIR-G 2.9e-07 475_[-1]_13
AT1G51850-TAIR-G 5.9e-07 313_[+1]_175
AT5G26280-TAIR-G 7.2e-07 425_[+1]_63
AT1G05700-TAIR-G 7.7e-07 265_[-1]_172
AT3G63240-TAIR-G 1.4e-06 8_[+1]_480
--------------------------------------------------------------------------------
--------------------------------------------------------------------------------
	Motif 1 in BLOCKS format
--------------------------------------------------------------------------------
BL MOTIF 1 width=12 seqs=8
AT2G38310-TAIR-G ( 434) GCAACTTGCTCG 1
AT1G73830-TAIR-G ( 480) GCCACTCGCTCG 1
AT2G07749-TAIR-G ( 400) GCGACTTGCTCG 1
AT2G40350-TAIR-G ( 476) GCAACATGCTCG 1
AT1G51850-TAIR-G ( 314) TCAACTTGCTCT 1
AT5G26280-TAIR-G ( 426) TCAAGTTGCTCG 1
AT1G05700-TAIR-G ( 266) GCTACTTGCTCT 1
AT3G63240-TAIR-G ( 9) TCCACTCTCTCG 1
//
--------------------------------------------------------------------------------
--------------------------------------------------------------------------------
	Motif 1 position-specific scoring matrix
--------------------------------------------------------------------------------
log-odds matrix: alength= 4 w= 12 n= 21290 bayes= 12.1145 E= 5.1e+003
-965 -965 184 20
-965 252 -965 -965
62 52 -48 -138
162 -965 -965 -965
-965 233 -48 -965
-138 -965 -965 143
-965 52 -965 120
-965 -965 233 -138
-965 252 -965 -965
-965 -965 -965 162
-965 252 -965 -965
-965 -965 210 -38
--------------------------------------------------------------------------------
--------------------------------------------------------------------------------
	Motif 1 position-specific probability matrix
--------------------------------------------------------------------------------
letter-probability matrix: alength= 4 w= 12 nsites= 8 E= 5.1e+003
0.000000 0.000000 0.625000 0.375000
0.000000 1.000000 0.000000 0.000000
0.500000 0.250000 0.125000 0.125000
1.000000 0.000000 0.000000 0.000000
0.000000 0.875000 0.125000 0.000000
0.125000 0.000000 0.000000 0.875000
0.000000 0.250000 0.000000 0.750000
0.000000 0.000000 0.875000 0.125000
0.000000 1.000000 0.000000 0.000000
0.000000 0.000000 0.000000 1.000000
0.000000 1.000000 0.000000 0.000000
0.000000 0.000000 0.750000 0.250000
--------------------------------------------------------------------------------
--------------------------------------------------------------------------------
	Motif 1 regular expression
--------------------------------------------------------------------------------
[GT]C[AC]ACT[TC]GCTC[GT]
--------------------------------------------------------------------------------
Time 101.64 secs.
********************************************************************************
********************************************************************************
MOTIF 2	width = 11 sites = 2 llr = 33 E-value = 7.0e+005
********************************************************************************
--------------------------------------------------------------------------------
	Motif 2 Description
--------------------------------------------------------------------------------
Simplified A :::a:::aa::
pos.-specific C a:::5aa::a:
probability G :aa:5:::::a
matrix T :::::::::::
bits 2.5 *** ** **
2.3 *** ** **
2.0 *** ** **
1.8 *** ** **
Relative 1.5 ***********
Entropy 1.3 ***********
(24.0 bits) 1.0 ***********
0.8 ***********
0.5 ***********
0.3 ***********
0.0 -----------
Multilevel CGGACCCAACG
consensus G
sequence
--------------------------------------------------------------------------------
--------------------------------------------------------------------------------
	Motif 2 sites sorted by position p-value
--------------------------------------------------------------------------------
Sequence name Strand Start P-value Site
------------- ------ ----- --------- -----------
AT1G21540-TAIR-G - 151 5.82e-08 AAAAGTTGGA CGGACCCAACG AACTCTCTAT
AT1G10550-TAIR-G + 238 5.82e-08 AATTCTTGAA CGGAGCCAACG TCAGTCACAT
--------------------------------------------------------------------------------
--------------------------------------------------------------------------------
	Motif 2 block diagrams
--------------------------------------------------------------------------------
SEQUENCE NAME POSITION P-VALUE MOTIF DIAGRAM
------------- ---------------- -------------
AT1G21540-TAIR-G 5.8e-08 150_[-2]_339
AT1G10550-TAIR-G 5.8e-08 237_[+2]_252
--------------------------------------------------------------------------------
--------------------------------------------------------------------------------
	Motif 2 in BLOCKS format
--------------------------------------------------------------------------------
BL MOTIF 2 width=11 seqs=2
AT1G21540-TAIR-G ( 151) CGGACCCAACG 1
AT1G10550-TAIR-G ( 238) CGGAGCCAACG 1
//
--------------------------------------------------------------------------------
--------------------------------------------------------------------------------
	Motif 2 position-specific scoring matrix
--------------------------------------------------------------------------------
log-odds matrix: alength= 4 w= 11 n= 21334 bayes= 13.3807 E= 7.0e+005
-765 251 -765 -765
-765 -765 251 -765
-765 -765 251 -765
161 -765 -765 -765
-765 151 151 -765
-765 251 -765 -765
-765 251 -765 -765
161 -765 -765 -765
161 -765 -765 -765
-765 251 -765 -765
-765 -765 251 -765
--------------------------------------------------------------------------------
--------------------------------------------------------------------------------
	Motif 2 position-specific probability matrix
--------------------------------------------------------------------------------
letter-probability matrix: alength= 4 w= 11 nsites= 2 E= 7.0e+005
0.000000 1.000000 0.000000 0.000000
0.000000 0.000000 1.000000 0.000000
0.000000 0.000000 1.000000 0.000000
1.000000 0.000000 0.000000 0.000000
0.000000 0.500000 0.500000 0.000000
0.000000 1.000000 0.000000 0.000000
0.000000 1.000000 0.000000 0.000000
1.000000 0.000000 0.000000 0.000000
1.000000 0.000000 0.000000 0.000000
0.000000 1.000000 0.000000 0.000000
0.000000 0.000000 1.000000 0.000000
--------------------------------------------------------------------------------
--------------------------------------------------------------------------------
	Motif 2 regular expression
--------------------------------------------------------------------------------
CGGA[CG]CCAACG
--------------------------------------------------------------------------------
Time 213.80 secs.
********************************************************************************
********************************************************************************
MOTIF 3	width = 12 sites = 2 llr = 35 E-value = 1.0e+006
********************************************************************************
--------------------------------------------------------------------------------
	Motif 3 Description
--------------------------------------------------------------------------------
Simplified A :::::::a5:::
pos.-specific C :a:5aaa::::a
probability G a:::::::5aa:
matrix T ::a5::::::::
bits 2.5 ** *** ***
2.3 ** *** ***
2.0 ** *** ***
1.8 ** *** ***
Relative 1.5 *** **** ***
Entropy 1.3 *** **** ***
(25.5 bits) 1.0 ************
0.8 ************
0.5 ************
0.3 ************
0.0 ------------
Multilevel GCTCCCCAAGGC
consensus T G
sequence
--------------------------------------------------------------------------------
--------------------------------------------------------------------------------
	Motif 3 sites sorted by position p-value
--------------------------------------------------------------------------------
Sequence name Strand Start P-value Site
------------- ------ ----- --------- ------------
AT2G07667-TAIR-G + 48 2.70e-09 AGGGTGGCAT GCTCCCCAGGGC CCTCNNNNNN
AT3G23730-TAIR-G + 448 2.23e-08 ACTGTAGTTG GCTTCCCAAGGC TGCTGCTTCA
--------------------------------------------------------------------------------
--------------------------------------------------------------------------------
	Motif 3 block diagrams
--------------------------------------------------------------------------------
SEQUENCE NAME POSITION P-VALUE MOTIF DIAGRAM
------------- ---------------- -------------
AT2G07667-TAIR-G 2.7e-09 47_[+3]_353
AT3G23730-TAIR-G 2.2e-08 447_[+3]_41
--------------------------------------------------------------------------------
--------------------------------------------------------------------------------
	Motif 3 in BLOCKS format
--------------------------------------------------------------------------------
BL MOTIF 3 width=12 seqs=2
AT2G07667-TAIR-G ( 48) GCTCCCCAGGGC 1
AT3G23730-TAIR-G ( 448) GCTTCCCAAGGC 1
//
--------------------------------------------------------------------------------
--------------------------------------------------------------------------------
	Motif 3 position-specific scoring matrix
--------------------------------------------------------------------------------
log-odds matrix: alength= 4 w= 12 n= 21290 bayes= 13.3778 E= 1.0e+006
-765 -765 251 -765
-765 251 -765 -765
-765 -765 -765 161
-765 151 -765 62
-765 251 -765 -765
-765 251 -765 -765
-765 251 -765 -765
161 -765 -765 -765
62 -765 151 -765
-765 -765 251 -765
-765 -765 251 -765
-765 251 -765 -765
--------------------------------------------------------------------------------
--------------------------------------------------------------------------------
	Motif 3 position-specific probability matrix
--------------------------------------------------------------------------------
letter-probability matrix: alength= 4 w= 12 nsites= 2 E= 10.0e+005
0.000000 0.000000 1.000000 0.000000
0.000000 1.000000 0.000000 0.000000
0.000000 0.000000 0.000000 1.000000
0.000000 0.500000 0.000000 0.500000
0.000000 1.000000 0.000000 0.000000
0.000000 1.000000 0.000000 0.000000
0.000000 1.000000 0.000000 0.000000
1.000000 0.000000 0.000000 0.000000
0.500000 0.000000 0.500000 0.000000
0.000000 0.000000 1.000000 0.000000
0.000000 0.000000 1.000000 0.000000
0.000000 1.000000 0.000000 0.000000
--------------------------------------------------------------------------------
--------------------------------------------------------------------------------
	Motif 3 regular expression
--------------------------------------------------------------------------------
GCT[CT]CCCA[AG]GGC
--------------------------------------------------------------------------------
Time 319.47 secs.
********************************************************************************
********************************************************************************
MOTIF 4	width = 7 sites = 2 llr = 23 E-value = 9.2e+005
********************************************************************************
--------------------------------------------------------------------------------
	Motif 4 Description
--------------------------------------------------------------------------------
Simplified A :::a:::
pos.-specific C :aa:aaa
probability G a::::::
matrix T :::::::
bits 2.5 *** ***
2.3 *** ***
2.0 *** ***
1.8 *** ***
Relative 1.5 *******
Entropy 1.3 *******
(16.7 bits) 1.0 *******
0.8 *******
0.5 *******
0.3 *******
0.0 -------
Multilevel GCCACCC
consensus
sequence
--------------------------------------------------------------------------------
--------------------------------------------------------------------------------
	Motif 4 sites sorted by position p-value
--------------------------------------------------------------------------------
Sequence name Strand Start P-value Site
------------- ------ ----- --------- -------
AT2G07667-TAIR-G - 39 9.05e-06 TGGGGAGCAT GCCACCC TCAACCCACA
AT5G26280-TAIR-G + 194 9.05e-06 TTGAACACTT GCCACCC ACCACTTCCA
--------------------------------------------------------------------------------
--------------------------------------------------------------------------------
	Motif 4 block diagrams
--------------------------------------------------------------------------------
SEQUENCE NAME POSITION P-VALUE MOTIF DIAGRAM
------------- ---------------- -------------
AT2G07667-TAIR-G 9e-06 38_[-4]_367
AT5G26280-TAIR-G 9e-06 193_[+4]_300
--------------------------------------------------------------------------------
--------------------------------------------------------------------------------
	Motif 4 in BLOCKS format
--------------------------------------------------------------------------------
BL MOTIF 4 width=7 seqs=2
AT2G07667-TAIR-G ( 39) GCCACCC 1
AT5G26280-TAIR-G ( 194) GCCACCC 1
//
--------------------------------------------------------------------------------
--------------------------------------------------------------------------------
	Motif 4 position-specific scoring matrix
--------------------------------------------------------------------------------
log-odds matrix: alength= 4 w= 7 n= 21510 bayes= 13.3926 E= 9.2e+005
-765 -765 251 -765
-765 251 -765 -765
-765 251 -765 -765
161 -765 -765 -765
-765 251 -765 -765
-765 251 -765 -765
-765 251 -765 -765
--------------------------------------------------------------------------------
--------------------------------------------------------------------------------
	Motif 4 position-specific probability matrix
--------------------------------------------------------------------------------
letter-probability matrix: alength= 4 w= 7 nsites= 2 E= 9.2e+005
0.000000 0.000000 1.000000 0.000000
0.000000 1.000000 0.000000 0.000000
0.000000 1.000000 0.000000 0.000000
1.000000 0.000000 0.000000 0.000000
0.000000 1.000000 0.000000 0.000000
0.000000 1.000000 0.000000 0.000000
0.000000 1.000000 0.000000 0.000000
--------------------------------------------------------------------------------
--------------------------------------------------------------------------------
	Motif 4 regular expression
--------------------------------------------------------------------------------
GCCACCC
--------------------------------------------------------------------------------
Time 425.68 secs.
********************************************************************************
********************************************************************************
MOTIF 5	width = 8 sites = 2 llr = 25 E-value = 1.1e+006
********************************************************************************
--------------------------------------------------------------------------------
	Motif 5 Description
--------------------------------------------------------------------------------
Simplified A :::a::::
pos.-specific C aaa:aa:a
probability G ::::::::
matrix T ::::::a:
bits 2.5 *** ** *
2.3 *** ** *
2.0 *** ** *
1.8 *** ** *
Relative 1.5 ********
Entropy 1.3 ********
(18.4 bits) 1.0 ********
0.8 ********
0.5 ********
0.3 ********
0.0 --------
Multilevel CCCACCTC
consensus
sequence
--------------------------------------------------------------------------------
--------------------------------------------------------------------------------
	Motif 5 sites sorted by position p-value
--------------------------------------------------------------------------------
Sequence name Strand Start P-value Site
------------- ------ ----- --------- --------
AT2G07667-TAIR-G + 361 2.95e-06 TCCTTCATAG CCCACCTC TTCATTGGCC
AT1G21540-TAIR-G + 212 2.95e-06 TTATTTATTG CCCACCTC CANNNNNATA
--------------------------------------------------------------------------------
--------------------------------------------------------------------------------
	Motif 5 block diagrams
--------------------------------------------------------------------------------
SEQUENCE NAME POSITION P-VALUE MOTIF DIAGRAM
------------- ---------------- -------------
AT2G07667-TAIR-G 2.9e-06 360_[+5]_44
AT1G21540-TAIR-G 2.9e-06 211_[+5]_281
--------------------------------------------------------------------------------
--------------------------------------------------------------------------------
	Motif 5 in BLOCKS format
--------------------------------------------------------------------------------
BL MOTIF 5 width=8 seqs=2
AT2G07667-TAIR-G ( 361) CCCACCTC 1
AT1G21540-TAIR-G ( 212) CCCACCTC 1
//
--------------------------------------------------------------------------------
--------------------------------------------------------------------------------
	Motif 5 position-specific scoring matrix
--------------------------------------------------------------------------------
log-odds matrix: alength= 4 w= 8 n= 21466 bayes= 13.3896 E= 1.1e+006
-765 251 -765 -765
-765 251 -765 -765
-765 251 -765 -765
161 -765 -765 -765
-765 251 -765 -765
-765 251 -765 -765
-765 -765 -765 161
-765 251 -765 -765
--------------------------------------------------------------------------------
--------------------------------------------------------------------------------
	Motif 5 position-specific probability matrix
--------------------------------------------------------------------------------
letter-probability matrix: alength= 4 w= 8 nsites= 2 E= 1.1e+006
0.000000 1.000000 0.000000 0.000000
0.000000 1.000000 0.000000 0.000000
0.000000 1.000000 0.000000 0.000000
1.000000 0.000000 0.000000 0.000000
0.000000 1.000000 0.000000 0.000000
0.000000 1.000000 0.000000 0.000000
0.000000 0.000000 0.000000 1.000000
0.000000 1.000000 0.000000 0.000000
--------------------------------------------------------------------------------
--------------------------------------------------------------------------------
	Motif 5 regular expression
--------------------------------------------------------------------------------
CCCACCTC
--------------------------------------------------------------------------------
Time 524.52 secs.
********************************************************************************
********************************************************************************
SUMMARY OF MOTIFS
********************************************************************************
--------------------------------------------------------------------------------
	Combined block diagrams: non-overlapping sites with p-value < 0.0001
--------------------------------------------------------------------------------
SEQUENCE NAME COMBINED P-VALUE MOTIF DIAGRAM
------------- ---------------- -------------
AT2G01300-TAIR-G 9.82e-01 500
AT3G25190-TAIR-G 7.78e-02 309_[-4(9.05e-06)]_184
AT5G26280-TAIR-G 9.11e-05 193_[+4(9.05e-06)]_225_[+1(7.25e-07)]_63
AT5G01180-TAIR-G 1.00e+00 500
AT3G15630-TAIR-G 6.75e-01 500
AT2G42060-TAIR-G 6.00e-01 500
AT3G63240-TAIR-G 1.20e-01 8_[+1(1.37e-06)]_480
AT1G10550-TAIR-G 8.26e-04 237_[+2(5.82e-08)]_200_[+5(9.92e-05)]_44
AT1G05700-TAIR-G 9.23e-02 215_[+1(8.44e-05)]_38_[-1(7.68e-07)]_172
AT1G68150-TAIR-G 2.61e-01 84_[+1(7.67e-05)]_404
AT2G38310-TAIR-G 1.74e-02 433_[+1(2.73e-08)]_55
AT3G29390-TAIR-G 4.83e-01 340_[+5(9.92e-05)]_152
AT5G03700-TAIR-G 9.81e-01 500
AT2G39380-TAIR-G 9.86e-01 500
AT2G44230-TAIR-G 7.59e-01 500
AT1G72416-TAIR-G 1.86e-01 431_[+1(3.53e-06)]_57
AT3G23730-TAIR-G 2.02e-03 447_[+3(2.23e-08)]_41
AT1G73830-TAIR-G 4.53e-04 291_[+5(9.92e-05)]_180_[+1(4.18e-08)]_9
AT4G36430-TAIR-G 9.11e-01 500
AT3G07320-TAIR-G 9.96e-01 500
AT5G61440-TAIR-G 3.83e-01 441_[+5(9.92e-05)]_51
AT2G19800-TAIR-G 7.64e-01 500
AT1G78000-TAIR-G 5.87e-01 192_[+1(6.62e-05)]_296
AT4G33985-TAIR-G 8.93e-01 500
AT3G16800-TAIR-G 9.47e-01 500
AT5G61270-TAIR-G 4.52e-01 500
AT2G07749-TAIR-G 7.27e-05 90_[-4(2.78e-05)]_96_[+1(7.67e-05)]_121_[+3(6.60e-05)]_61_[+1(5.13e-08)]_89
AT1G66100-TAIR-G 6.86e-01 500
AT2G40350-TAIR-G 2.10e-02 475_[-1(2.85e-07)]_13
AT1G51850-TAIR-G 1.99e-02 313_[+1(5.86e-07)]_175
AT1G21540-TAIR-G 2.50e-04 150_[-2(5.82e-08)]_50_[+5(2.95e-06)]_281
AT2G07775-TAIR-G 6.18e-01 500
AT1G28360-TAIR-G 4.14e-01 451_[+5(9.92e-05)]_41
AT4G16146-TAIR-G 7.28e-01 500
AT4G08555-TAIR-G 9.98e-01 500
AT2G44390-TAIR-G 3.33e-01 302_[-3(6.60e-05)]_186
AT2G07667-TAIR-G 2.72e-07 38_[-4(9.05e-06)]_2_[+3(2.70e-09)]_301_[+5(2.95e-06)]_44
AT5G02760-TAIR-G 2.23e-01 170_[+3(2.46e-05)]_75_[-1(8.51e-05)]_231
AT1G15610-TAIR-G 9.11e-01 413
AT1G65480-TAIR-G 2.69e-01 298_[-5(1.51e-05)]_194
AT5G62280-TAIR-G 6.66e-01 500
AT5G12940-TAIR-G 7.77e-01 211_[-1(5.85e-05)]_277
AT4G33905-TAIR-G 8.46e-01 500
AT4G10500-TAIR-G 5.32e-01 449_[+5(9.92e-05)]_43
--------------------------------------------------------------------------------
********************************************************************************
********************************************************************************
Stopped because nmotifs = 5 reached.
********************************************************************************
CPU: node003.cluster.private
********************************************************************************

## Sheet: DOWNDOWN18
********************************************************************************
MOTIF 1	width = 11 sites = 44 llr = 493 E-value = 3.6e-006
********************************************************************************
--------------------------------------------------------------------------------
	Motif 1 Description
--------------------------------------------------------------------------------
Simplified A :::::::::::
pos.-specific C 536:a::a:55
probability G 1::::::::::
matrix T 474a:aa:a55
bits 2.5 * *
2.3 * *
2.0 * *
1.8 * *
Relative 1.5 ******
Entropy 1.3 ******
(16.2 bits) 1.0 *********
0.8 ***********
0.5 ***********
0.3 ***********
0.0 -----------
Multilevel CTCTCTTCTTC
consensus TCT CT
sequence
--------------------------------------------------------------------------------
--------------------------------------------------------------------------------
	Motif 1 sites sorted by position p-value
--------------------------------------------------------------------------------
Sequence name Strand Start P-value Site
------------- ------ ----- --------- -----------
AT3G55240-TAIR-G - 310 1.02e-07 ATCACTCTTT CTCTCTTCTCC CTTCGXXXXX
AT5G49215-TAIR-G - 158 3.48e-07 CGXXXXXXXX CTCTCTTCTTC ATGAAGXXXX
AT4G31250-TAIR-G + 452 3.48e-07 ACGTATAAAT CTCTCTTCTTC CTCTCAAATC
AT5G12950-TAIR-G + 106 3.48e-07 CCCAAAACTC CTCTCTTCTTC TCTGCAACGN
AT3G51240-TAIR-G - 78 5.40e-07 TACTACTGCT CTCTCTTCTCT TTCTAGAACA
AT4G09500-TAIR-G + 373 5.40e-07 GAATTATTGG CTCTCTTCTCT CGTGACTTGN
AT5G04820-TAIR-G + 454 5.40e-07 CCCACCAGCT CTCTCTTCTCT CCCCATATAT
AT5G25210-TAIR-G - 212 5.40e-07 AAGAGGTTTT CTCTCTTCTCT TTCATAGTAG
AT5G18020-TAIR-G - 215 9.23e-07 ACCAGCAAGT TTCTCTTCTCC ATGTTCTGTG
AT5G23870-TAIR-G + 490 9.23e-07 TCTCCTTTCC CTTTCTTCTCC
AT5G12050-TAIR-G + 483 1.02e-06 CGTCCTCTCT CCCTCTTCTTC TATCTTC
AT4G13195-TAIR-G + 190 1.69e-06 CTCGATATTT TCCTCTTCTCC AGTGGCAGTC
AT1G59730-TAIR-G + 488 1.69e-06 TCCTCCTTGT CTCTCTTCTTT GC
AT3G21670-TAIR-G - 213 1.69e-06 XXXXCCCACG TCCTCTTCTCC TTCAACAAAT
AT2G43010-TAIR-G - 349 1.69e-06 GTGAAGATCT CTCTCTTCTTT TAAGCGATGA
AT2G17040-TAIR-G + 175 2.41e-06 TGATCAAGAC CTTTCTTCTTC TTTCAAGTAA
AT4G18270-TAIR-G + 426 2.41e-06 TCTCCACATT CTTTCTTCTTC GTCTCTCACT
AT3G17950-TAIR-G + 428 2.41e-06 TCATTTGTCA CTTTCTTCTTC TTCACCTATC
AT2G22840-TAIR-G + 482 2.41e-06 NNNNNNNNGG TTCTCTTCTTC ACTGAGCT
AT1G32740-TAIR-G - 346 2.41e-06 TTCGTTTTGG TTCTCTTCTTC TTAATATGCT
AT5G18030-TAIR-G - 2 3.12e-06 TGAATATCTC CTTTCTTCTCT G
AT1G32450-TAIR-G + 481 3.12e-06 ATTCTCAACA TTCTCTTCTCT ACAACACCC
AT2G39920-TAIR-G - 374 3.12e-06 TCAAATAAAC TTCTCTTCTCT TCAAXXXXXX
AT2G39900-TAIR-G - 162 3.12e-06 ATTCTGTTTC TTCTCTTCTCT ATCTCACTAA
AT1G64330-TAIR-G + 339 3.67e-06 ACCGAACCAC TTTTCTTCTCC TCTCTCTC
AT4G17460-TAIR-G - 338 4.06e-06 TTTATCTTTT CCTTCTTCTTC TTTTACTATT
AT5G62470-TAIR-G - 404 4.06e-06 CCAAAGTCAG CCTTCTTCTTC TAXXXXXXXX
AT1G51140-TAIR-G + 481 4.54e-06 TTTCTTCCTC TCCTCTTCTCT CTTGCACAT
AT2G32680-TAIR-G + 438 4.54e-06 GTATTTATAC CCTTCTTCTCT CTCACATTTC
AT5G60900-TAIR-G - 86 4.54e-06 AGAGTCAAAA GTCTCTTCTCC TCCATACAAT
AT1G78070-TAIR-G + 56 6.08e-06 AGTCCAAAAT TCTTCTTCTCC AGAATATATC
AT4G18830-TAIR-G - 365 6.08e-06 XXXXXXXCCT TTCTCTTCTTT CGGAGTAACG
AT1G65370-TAIR-G - 232 6.08e-06 CTTTTACACT CTTTCTTCTTT GAGCCGGTAA
AT5G57660-TAIR-G + 469 8.58e-06 AAAATACAGT GTCTCTTCTCT GTCCGACTGG
AT4G31050-TAIR-G + 15 8.94e-06 NGTTTTGTTA TCTTCTTCTTC AAATTAAGCT
AT5G42030-TAIR-G + 185 9.49e-06 GTTAAATAAT TCTTCTTCTCT ACTTTCTGCT
AT1G18710-TAIR-G + 298 1.11e-05 CTATCTTTTC TTTTCTTCTTT TACCTCTTTA
AT4G28040-TAIR-G + 324 1.11e-05 ATACGTATAA TTTTCTTCTTT AANNNNNNNN
AT4G14270-TAIR-G + 463 1.16e-05 TAACCGGATT GTCTCTTCTTT AAAACCGTGC
AT2G46790-TAIR-G + 92 1.26e-05 TACAACAAAG TCTTCTTCTTT CTCTGAGAAG
AT1G20450-TAIR-G + 320 1.49e-05 ATAATATATG CATTCTTCTCC AATTCTCCTA
AT3G05880-TAIR-G - 463 1.68e-05 CTTCTTTACT CTATCTTCTTC TTGTGATATA
AT3G59210-TAIR-G + 178 1.87e-05 GATAAACTTA CTTGCTTCTTC ATGTTTCCAA
AT4G37160-TAIR-G + 49 2.60e-05 GGGTTTANNN NNCTCTTCTTT TGACTAATTA
--------------------------------------------------------------------------------
--------------------------------------------------------------------------------
	Motif 1 block diagrams
--------------------------------------------------------------------------------
SEQUENCE NAME POSITION P-VALUE MOTIF DIAGRAM
------------- ---------------- -------------
AT3G55240-TAIR-G 1e-07 309_[-1]_180
AT5G49215-TAIR-G 3.5e-07 157_[-1]_332
AT4G31250-TAIR-G 3.5e-07 451_[+1]_38
AT5G12950-TAIR-G 3.5e-07 105_[+1]_384
AT3G51240-TAIR-G 5.4e-07 77_[-1]_12
AT4G09500-TAIR-G 5.4e-07 372_[+1]_117
AT5G04820-TAIR-G 5.4e-07 453_[+1]_36
AT5G25210-TAIR-G 5.4e-07 211_[-1]_184
AT5G18020-TAIR-G 9.2e-07 214_[-1]_275
AT5G23870-TAIR-G 9.2e-07 489_[+1]
AT5G12050-TAIR-G 1e-06 482_[+1]_7
AT4G13195-TAIR-G 1.7e-06 189_[+1]_300
AT1G59730-TAIR-G 1.7e-06 487_[+1]_2
AT3G21670-TAIR-G 1.7e-06 212_[-1]_277
AT2G43010-TAIR-G 1.7e-06 348_[-1]_141
AT2G17040-TAIR-G 2.4e-06 174_[+1]_315
AT4G18270-TAIR-G 2.4e-06 425_[+1]_64
AT3G17950-TAIR-G 2.4e-06 427_[+1]_62
AT2G22840-TAIR-G 2.4e-06 481_[+1]_8
AT1G32740-TAIR-G 2.4e-06 345_[-1]_144
AT5G18030-TAIR-G 3.1e-06 1_[-1]_488
AT1G32450-TAIR-G 3.1e-06 480_[+1]_9
AT2G39920-TAIR-G 3.1e-06 373_[-1]_116
AT2G39900-TAIR-G 3.1e-06 161_[-1]_153
AT1G64330-TAIR-G 3.7e-06 338_[+1]_8
AT4G17460-TAIR-G 4.1e-06 337_[-1]_152
AT5G62470-TAIR-G 4.1e-06 403_[-1]_86
AT1G51140-TAIR-G 4.5e-06 480_[+1]_9
AT2G32680-TAIR-G 4.5e-06 437_[+1]_52
AT5G60900-TAIR-G 4.5e-06 85_[-1]_404
AT1G78070-TAIR-G 6.1e-06 55_[+1]_434
AT4G18830-TAIR-G 6.1e-06 364_[-1]_125
AT1G65370-TAIR-G 6.1e-06 231_[-1]_258
AT5G57660-TAIR-G 8.6e-06 468_[+1]_21
AT4G31050-TAIR-G 8.9e-06 14_[+1]_99
AT5G42030-TAIR-G 9.5e-06 184_[+1]_305
AT1G18710-TAIR-G 1.1e-05 297_[+1]_192
AT4G28040-TAIR-G 1.1e-05 323_[+1]_166
AT4G14270-TAIR-G 1.2e-05 462_[+1]_27
AT2G46790-TAIR-G 1.3e-05 91_[+1]_24
AT1G20450-TAIR-G 1.5e-05 319_[+1]_170
AT3G05880-TAIR-G 1.7e-05 462_[-1]_27
AT3G59210-TAIR-G 1.9e-05 177_[+1]_39
AT4G37160-TAIR-G 2.6e-05 48_[+1]_441
--------------------------------------------------------------------------------
--------------------------------------------------------------------------------
	Motif 1 in BLOCKS format
--------------------------------------------------------------------------------
BL MOTIF 1 width=11 seqs=44
AT3G55240-TAIR-G ( 310) CTCTCTTCTCC 1
AT5G49215-TAIR-G ( 158) CTCTCTTCTTC 1
AT4G31250-TAIR-G ( 452) CTCTCTTCTTC 1
AT5G12950-TAIR-G ( 106) CTCTCTTCTTC 1
AT3G51240-TAIR-G ( 78) CTCTCTTCTCT 1
AT4G09500-TAIR-G ( 373) CTCTCTTCTCT 1
AT5G04820-TAIR-G ( 454) CTCTCTTCTCT 1
AT5G25210-TAIR-G ( 212) CTCTCTTCTCT 1
AT5G18020-TAIR-G ( 215) TTCTCTTCTCC 1
AT5G23870-TAIR-G ( 490) CTTTCTTCTCC 1
AT5G12050-TAIR-G ( 483) CCCTCTTCTTC 1
AT4G13195-TAIR-G ( 190) TCCTCTTCTCC 1
AT1G59730-TAIR-G ( 488) CTCTCTTCTTT 1
AT3G21670-TAIR-G ( 213) TCCTCTTCTCC 1
AT2G43010-TAIR-G ( 349) CTCTCTTCTTT 1
AT2G17040-TAIR-G ( 175) CTTTCTTCTTC 1
AT4G18270-TAIR-G ( 426) CTTTCTTCTTC 1
AT3G17950-TAIR-G ( 428) CTTTCTTCTTC 1
AT2G22840-TAIR-G ( 482) TTCTCTTCTTC 1
AT1G32740-TAIR-G ( 346) TTCTCTTCTTC 1
AT5G18030-TAIR-G ( 2) CTTTCTTCTCT 1
AT1G32450-TAIR-G ( 481) TTCTCTTCTCT 1
AT2G39920-TAIR-G ( 374) TTCTCTTCTCT 1
AT2G39900-TAIR-G ( 162) TTCTCTTCTCT 1
AT1G64330-TAIR-G ( 339) TTTTCTTCTCC 1
AT4G17460-TAIR-G ( 338) CCTTCTTCTTC 1
AT5G62470-TAIR-G ( 404) CCTTCTTCTTC 1
AT1G51140-TAIR-G ( 481) TCCTCTTCTCT 1
AT2G32680-TAIR-G ( 438) CCTTCTTCTCT 1
AT5G60900-TAIR-G ( 86) GTCTCTTCTCC 1
AT1G78070-TAIR-G ( 56) TCTTCTTCTCC 1
AT4G18830-TAIR-G ( 365) TTCTCTTCTTT 1
AT1G65370-TAIR-G ( 232) CTTTCTTCTTT 1
AT5G57660-TAIR-G ( 469) GTCTCTTCTCT 1
AT4G31050-TAIR-G ( 15) TCTTCTTCTTC 1
AT5G42030-TAIR-G ( 185) TCTTCTTCTCT 1
AT1G18710-TAIR-G ( 298) TTTTCTTCTTT 1
AT4G28040-TAIR-G ( 324) TTTTCTTCTTT 1
AT4G14270-TAIR-G ( 463) GTCTCTTCTTT 1
AT2G46790-TAIR-G ( 92) TCTTCTTCTTT 1
AT1G20450-TAIR-G ( 320) CATTCTTCTCC 1
AT3G05880-TAIR-G ( 463) CTATCTTCTTC 1
AT3G59210-TAIR-G ( 178) CTTGCTTCTTC 1
AT4G37160-TAIR-G ( 49) XXCTCTTCTTT 1
//
--------------------------------------------------------------------------------
--------------------------------------------------------------------------------
	Motif 1 position-specific scoring matrix
--------------------------------------------------------------------------------
log-odds matrix: alength= 4 w= 11 n= 116346 bayes= 12.3948 E= 3.6e-006
-545 160 -127 27
-343 54 -545 113
-384 171 -1210 33
-1210 -1210 -294 158
-1210 252 -1210 -1210
-1210 -1210 -1210 162
-1210 -1210 -1210 162
-1210 252 -1210 -1210
-1210 -1210 -1210 162
-1210 145 -1210 68
-1210 159 -1210 55
--------------------------------------------------------------------------------
--------------------------------------------------------------------------------
	Motif 1 position-specific probability matrix
--------------------------------------------------------------------------------
letter-probability matrix: alength= 4 w= 11 nsites= 44 E= 3.6e-006
0.007407 0.526684 0.072138 0.393771
0.030135 0.253956 0.003956 0.711953
0.022727 0.568182 0.000000 0.409091
0.000000 0.000000 0.022727 0.977273
0.000000 1.000000 0.000000 0.000000
0.000000 0.000000 0.000000 1.000000
0.000000 0.000000 0.000000 1.000000
0.000000 1.000000 0.000000 0.000000
0.000000 0.000000 0.000000 1.000000
0.000000 0.477273 0.000000 0.522727
0.000000 0.522727 0.000000 0.477273
--------------------------------------------------------------------------------
--------------------------------------------------------------------------------
	Motif 1 regular expression
--------------------------------------------------------------------------------
[CT][TC][CT]TCTTCT[TC][CT]
--------------------------------------------------------------------------------
Time 2027.19 secs.
********************************************************************************
********************************************************************************
MOTIF 2	width = 12 sites = 27 llr = 329 E-value = 1.3e+000
********************************************************************************
--------------------------------------------------------------------------------
	Motif 2 Description
--------------------------------------------------------------------------------
Simplified A 36:a::::1463
pos.-specific C :18:a::::611
probability G 7:2::a:a6:36
matrix T :3::::a:3:::
bits 2.5 * *
2.3 ** *
2.0 ** *
1.8 * ** *
Relative 1.5 ******
Entropy 1.3 * ****** *
(17.6 bits) 1.0 * ******** *
0.8 * ******** *
0.5 ************
0.3 ************
0.0 ------------
Multilevel GACACGTGGCAG
consensus AT TAGA
sequence
--------------------------------------------------------------------------------
--------------------------------------------------------------------------------
	Motif 2 sites sorted by position p-value
--------------------------------------------------------------------------------
Sequence name Strand Start P-value Site
------------- ------ ----- --------- ------------
AT5G01520-TAIR-G - 220 1.46e-08 GTGAAACCAC GACACGTGGCGG AATACATGAG
AT2G15970-TAIR-G - 426 3.42e-08 ATACGTTTAC GCCACGTGGCAG TTATGAAAAT
AT1G56600-TAIR-G - 238 8.19e-08 GTTACATAAC GACACGTGTCAG TATCTAGACT
AT2G43010-TAIR-G - 410 1.24e-07 TGAAATGAAC GACACGTGGCAA GTTCTGGGAC
AT5G48850-TAIR-G + 392 2.67e-07 AAGTCTCCAA GTGACGTGGCAG CTTCTATGAA
AT5G15500-TAIR-G - 402 2.67e-07 GAAATTATAG GTGACGTGGCAG TATACGTGGA
AT2G41190-TAIR-G - 441 3.09e-07 CGGGAAAATA GTGACGTGGCGG TGATGATAGA
AT3G27210-TAIR-G - 306 3.42e-07 CXXXXXXGGT GTCACGTGGCAC TAATTATGTA
AT1G51140-TAIR-G - 366 5.04e-07 CCTTGATGCT GACACGTGTAGG CCACGTGGGG
AT5G66400-TAIR-G - 400 5.04e-07 TTTGGAAAGT GACGCGTGGCAG CAGCAGAAAA
AT4G35783-TAIR-G + 7 5.04e-07 GAGGAA GACACGTGTAGG NNNNNGATAA
AT5G06980-TAIR-G - 163 5.90e-07 GGGAGGTGAT GACACGTGACAG ACTGTTTTGC
AT5G64170-TAIR-G - 252 9.18e-07 CCATGATATC AACACGTGGCAA CTAAATCAAA
AT3G19710-TAIR-G - 12 1.22e-06 TTTGGTTCTT GTCACGTGGAGA AAACGTTAAG
AT3G55240-TAIR-G + 269 1.31e-06 NGGGCCATGG ATCACGTGGAGG ATGCGTGAGA
AT5G39520-TAIR-G + 386 1.60e-06 TTGTAATTAC GCCACGTGGACG TAAAAGACCA
AT5G60100-TAIR-G - 399 1.60e-06 TTGGAGTTTG ATGACGTGGCAG AACTAACCTA
AT4G25480-TAIR-G + 306 2.07e-06 GTCTTCTCTG GACACATGGCAG ATCTTAATGA
AT5G57660-TAIR-G - 432 2.07e-06 ATTGTAATAT GACACGTGTAAA CATGACATCC
AT4G22880-TAIR-G + 197 2.92e-06 AGTAGAGGTG AACACGTGGAGA CACGCTTAAA
AT4G09500-TAIR-G - 316 3.21e-06 AGCCAAGAAG AACACGTGTCAA AAGAGAAGAA
AT1G68530-TAIR-G - 194 3.21e-06 AAGAAACAGC AAGACGTGTCAG CTTTTAGTTT
AT4G14270-TAIR-G + 426 3.21e-06 TATTTTACAT CACACGTGGCCG TGACTCTTTA
AT4G26760-TAIR-G - 68 3.76e-06 AGATCAAGAC AACACGTGTCAC TCATTCCGGG
AT2G39920-TAIR-G + 458 3.76e-06 NNNNNNNNNN GTCACGTGTAAA TGTATTATAT
AT5G49100-TAIR-G + 355 4.96e-06 AAGAAACAAA GCCACGTGGATG TATGGTTACA
AT1G11210-TAIR-G + 272 8.31e-06 CATAAGTGTG GACACGTGAAGC TTAGAGTACG
--------------------------------------------------------------------------------
--------------------------------------------------------------------------------
	Motif 2 block diagrams
--------------------------------------------------------------------------------
SEQUENCE NAME POSITION P-VALUE MOTIF DIAGRAM
------------- ---------------- -------------
AT5G01520-TAIR-G 1.5e-08 219_[-2]_269
AT2G15970-TAIR-G 3.4e-08 425_[-2]_63
AT1G56600-TAIR-G 8.2e-08 237_[-2]_251
AT2G43010-TAIR-G 1.2e-07 409_[-2]_79
AT5G48850-TAIR-G 2.7e-07 391_[+2]_97
AT5G15500-TAIR-G 2.7e-07 401_[-2]_87
AT2G41190-TAIR-G 3.1e-07 440_[-2]_48
AT3G27210-TAIR-G 3.4e-07 305_[-2]_183
AT1G51140-TAIR-G 5e-07 365_[-2]_123
AT5G66400-TAIR-G 5e-07 399_[-2]_89
AT4G35783-TAIR-G 5e-07 6_[+2]_482
AT5G06980-TAIR-G 5.9e-07 162_[-2]_326
AT5G64170-TAIR-G 9.2e-07 251_[-2]_71
AT3G19710-TAIR-G 1.2e-06 11_[-2]_477
AT3G55240-TAIR-G 1.3e-06 268_[+2]_220
AT5G39520-TAIR-G 1.6e-06 385_[+2]_103
AT5G60100-TAIR-G 1.6e-06 398_[-2]_90
AT4G25480-TAIR-G 2.1e-06 305_[+2]_183
AT5G57660-TAIR-G 2.1e-06 431_[-2]_57
AT4G22880-TAIR-G 2.9e-06 196_[+2]_292
AT4G09500-TAIR-G 3.2e-06 315_[-2]_173
AT1G68530-TAIR-G 3.2e-06 193_[-2]_295
AT4G14270-TAIR-G 3.2e-06 425_[+2]_63
AT4G26760-TAIR-G 3.8e-06 67_[-2]_187
AT2G39920-TAIR-G 3.8e-06 457_[+2]_31
AT5G49100-TAIR-G 5e-06 354_[+2]_134
AT1G11210-TAIR-G 8.3e-06 271_[+2]_217
--------------------------------------------------------------------------------
--------------------------------------------------------------------------------
	Motif 2 in BLOCKS format
--------------------------------------------------------------------------------
BL MOTIF 2 width=12 seqs=27
AT5G01520-TAIR-G ( 220) GACACGTGGCGG 1
AT2G15970-TAIR-G ( 426) GCCACGTGGCAG 1
AT1G56600-TAIR-G ( 238) GACACGTGTCAG 1
AT2G43010-TAIR-G ( 410) GACACGTGGCAA 1
AT5G48850-TAIR-G ( 392) GTGACGTGGCAG 1
AT5G15500-TAIR-G ( 402) GTGACGTGGCAG 1
AT2G41190-TAIR-G ( 441) GTGACGTGGCGG 1
AT3G27210-TAIR-G ( 306) GTCACGTGGCAC 1
AT1G51140-TAIR-G ( 366) GACACGTGTAGG 1
AT5G66400-TAIR-G ( 400) GACGCGTGGCAG 1
AT4G35783-TAIR-G ( 7) GACACGTGTAGG 1
AT5G06980-TAIR-G ( 163) GACACGTGACAG 1
AT5G64170-TAIR-G ( 252) AACACGTGGCAA 1
AT3G19710-TAIR-G ( 12) GTCACGTGGAGA 1
AT3G55240-TAIR-G ( 269) ATCACGTGGAGG 1
AT5G39520-TAIR-G ( 386) GCCACGTGGACG 1
AT5G60100-TAIR-G ( 399) ATGACGTGGCAG 1
AT4G25480-TAIR-G ( 306) GACACATGGCAG 1
AT5G57660-TAIR-G ( 432) GACACGTGTAAA 1
AT4G22880-TAIR-G ( 197) AACACGTGGAGA 1
AT4G09500-TAIR-G ( 316) AACACGTGTCAA 1
AT1G68530-TAIR-G ( 194) AAGACGTGTCAG 1
AT4G14270-TAIR-G ( 426) CACACGTGGCCG 1
AT4G26760-TAIR-G ( 68) AACACGTGTCAC 1
AT2G39920-TAIR-G ( 458) GTCACGTGTAAA 1
AT5G49100-TAIR-G ( 355) GCCACGTGGATG 1
AT1G11210-TAIR-G ( 272) GACACGTGAAGC 1
//
--------------------------------------------------------------------------------
--------------------------------------------------------------------------------
	Motif 2 position-specific scoring matrix
--------------------------------------------------------------------------------
log-odds matrix: alength= 4 w= 12 n= 116089 bayes= 13.264 E= 1.3e+000
-33 -223 201 -1140
86 -65 -1140 -14
-1140 223 9 -1140
156 -1140 -223 -1140
-1140 252 -1140 -1140
-313 -1140 247 -1140
-1140 -1140 -1140 162
-1140 -1140 252 -1140
-214 -1140 185 -14
18 185 -1140 -1140
86 -123 77 -313
-33 -65 185 -1140
--------------------------------------------------------------------------------
--------------------------------------------------------------------------------
	Motif 2 position-specific probability matrix
--------------------------------------------------------------------------------
letter-probability matrix: alength= 4 w= 12 nsites= 27 E= 1.3e+000
0.259259 0.037037 0.703704 0.000000
0.592593 0.111111 0.000000 0.296296
0.000000 0.814815 0.185185 0.000000
0.962963 0.000000 0.037037 0.000000
0.000000 1.000000 0.000000 0.000000
0.037037 0.000000 0.962963 0.000000
0.000000 0.000000 0.000000 1.000000
0.000000 0.000000 1.000000 0.000000
0.074074 0.000000 0.629630 0.296296
0.370370 0.629630 0.000000 0.000000
0.592593 0.074074 0.296296 0.037037
0.259259 0.111111 0.629630 0.000000
--------------------------------------------------------------------------------
--------------------------------------------------------------------------------
	Motif 2 regular expression
--------------------------------------------------------------------------------
[GA][AT]CACGTG[GT][CA][AG][GA]
--------------------------------------------------------------------------------
Time 3970.82 secs.
********************************************************************************
********************************************************************************
MOTIF 3	width = 12 sites = 16 llr = 210 E-value = 9.3e+003
********************************************************************************
--------------------------------------------------------------------------------
	Motif 3 Description
--------------------------------------------------------------------------------
Simplified A :1:3:::28:1a
pos.-specific C 9:4:a397:a9:
probability G 1:61:::1::::
matrix T :9:6:8113:::
bits 2.5 * *
2.3 * * *
2.0 * * **
1.8 * * * **
Relative 1.5 * * * * ***
Entropy 1.3 *** * * ***
(19.0 bits) 1.0 *** **** ***
0.8 *** ********
0.5 ************
0.3 ************
0.0 ------------
Multilevel CTGTCTCCACCA
consensus CA C T
sequence
--------------------------------------------------------------------------------
--------------------------------------------------------------------------------
	Motif 3 sites sorted by position p-value
--------------------------------------------------------------------------------
Sequence name Strand Start P-value Site
------------- ------ ----- --------- ------------
AT5G08330-TAIR-G + 477 1.78e-08 GCTCTCCTTC CTGTCTCCACCA GCCTAGCTTC
AT2G39900-TAIR-G + 276 1.78e-08 TGGAACCCCA CTGTCTCCACCA AAGCTCTAGA
AT1G16850-TAIR-G + 408 2.73e-08 GACACGTGCT CTGTCCCCACCA TGACTTTCGC
AT5G04820-TAIR-G + 439 9.96e-08 GACACATGAC CTGACCCCACCA GCTCTCTCTT
AT1G02205-TAIR-G + 383 2.29e-07 TTGGTCTTAG CTGGCCCCACCA CAAGGAATTG
AT3G27210-TAIR-G + 401 3.02e-07 ACGACACCGT CTCACTCCTCCA ACACGAAAAC
AT1G75900-TAIR-G - 207 3.35e-07 ATAGTGTACT CTCTCTCAACCA TACCAGATTA
AT3G03480-TAIR-G - 252 4.42e-07 GAGATA CTGTCTTCACCA CACATACATA
AT5G18020-TAIR-G - 363 5.73e-07 GAACATGGTT CTGTCTCTACCA TTTGGAAAAG
AT2G21380-TAIR-G + 398 7.52e-07 CTCTCTATCT CTCTCTTCACCA CCGTCGCGTG
AT2G29650-TAIR-G + 419 7.52e-07 TTATGACATC CTCACTCAACCA ATACTTAAAC
AT4G40060-TAIR-G + 366 8.74e-07 TGACGTATCA CAGACTCCACCA CTTGTTCTAA
AT5G27950-TAIR-G - 26 1.09e-06 XXXXXXXACC GTCTCCCCACCA TATTCATCTC
AT4G30660-TAIR-G - 220 1.25e-06 ATTTTAGTCT CTGACTCATCCA TGTGACTAAA
AT5G64170-TAIR-G + 193 1.51e-06 TCTCACACTG CTCTCTCGTCCA CGAATTCTGA
AT5G63810-TAIR-G - 331 1.92e-06 CTAATAGTAA CTGTCTCCTCAA TCCTCATAAT
--------------------------------------------------------------------------------
--------------------------------------------------------------------------------
	Motif 3 block diagrams
--------------------------------------------------------------------------------
SEQUENCE NAME POSITION P-VALUE MOTIF DIAGRAM
------------- ---------------- -------------
AT5G08330-TAIR-G 1.8e-08 476_[+3]_12
AT2G39900-TAIR-G 1.8e-08 275_[+3]_38
AT1G16850-TAIR-G 2.7e-08 407_[+3]_81
AT5G04820-TAIR-G 1e-07 438_[+3]_50
AT1G02205-TAIR-G 2.3e-07 382_[+3]_106
AT3G27210-TAIR-G 3e-07 400_[+3]_88
AT1G75900-TAIR-G 3.3e-07 206_[-3]_282
AT3G03480-TAIR-G 4.4e-07 251_[-3]_6
AT5G18020-TAIR-G 5.7e-07 362_[-3]_126
AT2G21380-TAIR-G 7.5e-07 397_[+3]_91
AT2G29650-TAIR-G 7.5e-07 418_[+3]_70
AT4G40060-TAIR-G 8.7e-07 365_[+3]_123
AT5G27950-TAIR-G 1.1e-06 25_[-3]_463
AT4G30660-TAIR-G 1.3e-06 219_[-3]_174
AT5G64170-TAIR-G 1.5e-06 192_[+3]_130
AT5G63810-TAIR-G 1.9e-06 330_[-3]_158
--------------------------------------------------------------------------------
--------------------------------------------------------------------------------
	Motif 3 in BLOCKS format
--------------------------------------------------------------------------------
BL MOTIF 3 width=12 seqs=16
AT5G08330-TAIR-G ( 477) CTGTCTCCACCA 1
AT2G39900-TAIR-G ( 276) CTGTCTCCACCA 1
AT1G16850-TAIR-G ( 408) CTGTCCCCACCA 1
AT5G04820-TAIR-G ( 439) CTGACCCCACCA 1
AT1G02205-TAIR-G ( 383) CTGGCCCCACCA 1
AT3G27210-TAIR-G ( 401) CTCACTCCTCCA 1
AT1G75900-TAIR-G ( 207) CTCTCTCAACCA 1
AT3G03480-TAIR-G ( 252) CTGTCTTCACCA 1
AT5G18020-TAIR-G ( 363) CTGTCTCTACCA 1
AT2G21380-TAIR-G ( 398) CTCTCTTCACCA 1
AT2G29650-TAIR-G ( 419) CTCACTCAACCA 1
AT4G40060-TAIR-G ( 366) CAGACTCCACCA 1
AT5G27950-TAIR-G ( 26) GTCTCCCCACCA 1
AT4G30660-TAIR-G ( 220) CTGACTCATCCA 1
AT5G64170-TAIR-G ( 193) CTCTCTCGTCCA 1
AT5G63810-TAIR-G ( 331) CTGTCTCCTCAA 1
//
--------------------------------------------------------------------------------
--------------------------------------------------------------------------------
	Motif 3 position-specific scoring matrix
--------------------------------------------------------------------------------
log-odds matrix: alength= 4 w= 12 n= 116089 bayes= 13.5617 E= 9.3e+003
-1064 243 -148 -1064
-238 -1064 -1064 152
-1064 111 184 -1064
-6 -1064 -148 94
-1064 252 -1064 -1064
-1064 52 -1064 120
-1064 233 -1064 -138
-80 198 -148 -238
120 -1064 -1064 -38
-1064 252 -1064 -1064
-238 243 -1064 -1064
162 -1064 -1064 -1064
--------------------------------------------------------------------------------
--------------------------------------------------------------------------------
	Motif 3 position-specific probability matrix
--------------------------------------------------------------------------------
letter-probability matrix: alength= 4 w= 12 nsites= 16 E= 9.3e+003
0.000000 0.937500 0.062500 0.000000
0.062500 0.000000 0.000000 0.937500
0.000000 0.375000 0.625000 0.000000
0.312500 0.000000 0.062500 0.625000
0.000000 1.000000 0.000000 0.000000
0.000000 0.250000 0.000000 0.750000
0.000000 0.875000 0.000000 0.125000
0.187500 0.687500 0.062500 0.062500
0.750000 0.000000 0.000000 0.250000
0.000000 1.000000 0.000000 0.000000
0.062500 0.937500 0.000000 0.000000
1.000000 0.000000 0.000000 0.000000
--------------------------------------------------------------------------------
--------------------------------------------------------------------------------
	Motif 3 regular expression
--------------------------------------------------------------------------------
CT[GC][TA]C[TC]CC[AT]CCA
--------------------------------------------------------------------------------
Time 5906.92 secs.
********************************************************************************
********************************************************************************
MOTIF 4	width = 12 sites = 20 llr = 255 E-value = 7.0e+002
********************************************************************************
--------------------------------------------------------------------------------
	Motif 4 Description
--------------------------------------------------------------------------------
Simplified A 8:a3916182a:
pos.-specific C :::::1:::1::
probability G 2a:619:a:81a
matrix T :::1::4:2:::
bits 2.5 * *
2.3 * * *
2.0 * * * *
1.8 * * * *
Relative 1.5 ** * * * *
Entropy 1.3 ** ** * ***
(18.4 bits) 1.0 *** ** *****
0.8 ************
0.5 ************
0.3 ************
0.0 ------------
Multilevel AGAGAGAGAGAG
consensus G A T T
sequence
--------------------------------------------------------------------------------
--------------------------------------------------------------------------------
	Motif 4 sites sorted by position p-value
--------------------------------------------------------------------------------
Sequence name Strand Start P-value Site
------------- ------ ----- --------- ------------
AT5G06980-TAIR-G + 86 6.66e-08 GTTTTGCTTA AGAGAGTGAGAG CCTGAGAGGA
AT4G27180-TAIR-G - 449 6.66e-08 GTTTTGTTCA AGAGAGTGAGAG AGATGAGTGT
AT4G02130-TAIR-G - 489 1.98e-07 . AGAAAGAGAGAG TGTTTATTTA
AT5G23870-TAIR-G - 445 1.98e-07 AAGAGGTAAG AGAAAGAGAGAG ATTTATGATA
AT3G22550-TAIR-G - 459 2.16e-07 TCACATATAT AGAGGGAGAGAG ATTTACAATA
AT1G49560-TAIR-G - 482 2.16e-07 TTATATT AGAGGGAGAGAG AACAATGTTT
AT1G56650-TAIR-G - 426 3.11e-07 GAGGTCTTAT AGAGAGTGTGAG TATGTGAGAA
AT5G44005-TAIR-G - 441 3.11e-07 TAAATTTGAT AGAAAGTGAGAG ATAGAGAGGG
AT5G64860-TAIR-G - 460 3.11e-07 GTTGCTCTTG AGAGAGTGTGAG AGTGAGATCA
AT1G32740-TAIR-G + 423 6.73e-07 ACATTTAAAG AGAGAGTGAAAG GTGCAGAAGA
AT4G01330-TAIR-G + 31 9.58e-07 TCACTAACAC GGAGAGAGAAAG AATCAGACAG
AT1G52855-TAIR-G - 10 1.09e-06 TGTGTCATGA AGAAAGTGTGAG TAGCAGACA
AT3G27210-TAIR-G + 372 1.09e-06 ATAACTACGT GGATAGAGAGAG CCCCAATACG
AT5G12950-TAIR-G - 148 1.09e-06 TAGTGAAAAT GGATAGAGAGAG XXXXXXXXXX
AT5G52310-TAIR-G - 454 1.12e-06 AAGTTTATAG AGAGACTGAGAG AGATAAAGGG
AT5G62470-TAIR-G + 425 1.42e-06 CTGACTTTGG AGAGAAAGAGAG TAAATGCATT
AT1G24470-TAIR-G + 483 1.70e-06 GNNNNNNGAA AGAAAGAGAAAG CAGAAC
AT1G20440-TAIR-G - 480 1.70e-06 GATGAGATA AGAGAGAGTGGG GXXXXXATAG
AT5G39520-TAIR-G - 451 2.45e-06 TGGAAGATTG AGAAAGAGACAG TGAATAAAAC
AT5G49215-TAIR-G - 186 2.65e-06 CAGGACTACC GGAGAGAAAGAG AAAACGACGX
--------------------------------------------------------------------------------
--------------------------------------------------------------------------------
	Motif 4 block diagrams
--------------------------------------------------------------------------------
SEQUENCE NAME POSITION P-VALUE MOTIF DIAGRAM
------------- ---------------- -------------
AT5G06980-TAIR-G 6.7e-08 85_[+4]_403
AT4G27180-TAIR-G 6.7e-08 448_[-4]_40
AT4G02130-TAIR-G 2e-07 488_[-4]
AT5G23870-TAIR-G 2e-07 444_[-4]_44
AT3G22550-TAIR-G 2.2e-07 458_[-4]_30
AT1G49560-TAIR-G 2.2e-07 481_[-4]_7
AT1G56650-TAIR-G 3.1e-07 425_[-4]_63
AT5G44005-TAIR-G 3.1e-07 440_[-4]_48
AT5G64860-TAIR-G 3.1e-07 459_[-4]_29
AT1G32740-TAIR-G 6.7e-07 422_[+4]_66
AT4G01330-TAIR-G 9.6e-07 30_[+4]_58
AT1G52855-TAIR-G 1.1e-06 9_[-4]_479
AT3G27210-TAIR-G 1.1e-06 371_[+4]_117
AT5G12950-TAIR-G 1.1e-06 147_[-4]_341
AT5G52310-TAIR-G 1.1e-06 453_[-4]_35
AT5G62470-TAIR-G 1.4e-06 424_[+4]_64
AT1G24470-TAIR-G 1.7e-06 482_[+4]_6
AT1G20440-TAIR-G 1.7e-06 479_[-4]_9
AT5G39520-TAIR-G 2.4e-06 450_[-4]_38
AT5G49215-TAIR-G 2.7e-06 185_[-4]_303
--------------------------------------------------------------------------------
--------------------------------------------------------------------------------
	Motif 4 in BLOCKS format
--------------------------------------------------------------------------------
BL MOTIF 4 width=12 seqs=20
AT5G06980-TAIR-G ( 86) AGAGAGTGAGAG 1
AT4G27180-TAIR-G ( 449) AGAGAGTGAGAG 1
AT4G02130-TAIR-G ( 489) AGAAAGAGAGAG 1
AT5G23870-TAIR-G ( 445) AGAAAGAGAGAG 1
AT3G22550-TAIR-G ( 459) AGAGGGAGAGAG 1
AT1G49560-TAIR-G ( 482) AGAGGGAGAGAG 1
AT1G56650-TAIR-G ( 426) AGAGAGTGTGAG 1
AT5G44005-TAIR-G ( 441) AGAAAGTGAGAG 1
AT5G64860-TAIR-G ( 460) AGAGAGTGTGAG 1
AT1G32740-TAIR-G ( 423) AGAGAGTGAAAG 1
AT4G01330-TAIR-G ( 31) GGAGAGAGAAAG 1
AT1G52855-TAIR-G ( 10) AGAAAGTGTGAG 1
AT3G27210-TAIR-G ( 372) GGATAGAGAGAG 1
AT5G12950-TAIR-G ( 148) GGATAGAGAGAG 1
AT5G52310-TAIR-G ( 454) AGAGACTGAGAG 1
AT5G62470-TAIR-G ( 425) AGAGAAAGAGAG 1
AT1G24470-TAIR-G ( 483) AGAAAGAGAAAG 1
AT1G20440-TAIR-G ( 480) AGAGAGAGTGGG 1
AT5G39520-TAIR-G ( 451) AGAAAGAGACAG 1
AT5G49215-TAIR-G ( 186) GGAGAGAAAGAG 1
//
--------------------------------------------------------------------------------
--------------------------------------------------------------------------------
	Motif 4 position-specific scoring matrix
--------------------------------------------------------------------------------
log-odds matrix: alength= 4 w= 12 n= 116089 bayes= 13.4462 E= 7.0e+002
130 -1097 20 -1097
-1097 -1097 252 -1097
162 -1097 -1097 -1097
-12 -1097 178 -170
146 -1097 -80 -1097
-270 -180 237 -1097
88 -1097 -1097 30
-270 -1097 245 -1097
130 -1097 -1097 -70
-112 -180 220 -1097
154 -1097 -180 -1097
-1097 -1097 252 -1097
--------------------------------------------------------------------------------
--------------------------------------------------------------------------------
	Motif 4 position-specific probability matrix
--------------------------------------------------------------------------------
letter-probability matrix: alength= 4 w= 12 nsites= 20 E= 7.0e+002
0.800000 0.000000 0.200000 0.000000
0.000000 0.000000 1.000000 0.000000
1.000000 0.000000 0.000000 0.000000
0.300000 0.000000 0.600000 0.100000
0.900000 0.000000 0.100000 0.000000
0.050000 0.050000 0.900000 0.000000
0.600000 0.000000 0.000000 0.400000
0.050000 0.000000 0.950000 0.000000
0.800000 0.000000 0.000000 0.200000
0.150000 0.050000 0.800000 0.000000
0.950000 0.000000 0.050000 0.000000
0.000000 0.000000 1.000000 0.000000
--------------------------------------------------------------------------------
--------------------------------------------------------------------------------
	Motif 4 regular expression
--------------------------------------------------------------------------------
[AG]GA[GA]AG[AT]G[AT]GAG
--------------------------------------------------------------------------------
Time 7863.33 secs.
********************************************************************************
********************************************************************************
MOTIF 5	width = 11 sites = 12 llr = 157 E-value = 8.7e+006
********************************************************************************
--------------------------------------------------------------------------------
	Motif 5 Description
--------------------------------------------------------------------------------
Simplified A 531:::89:::
pos.-specific C 1:::::::9a8
probability G 469:aa2:1:1
matrix T :1:a:::1:::
bits 2.5 ** *
2.3 ** *
2.0 * ** **
1.8 * ** ***
Relative 1.5 **** ***
Entropy 1.3 **** ****
(18.9 bits) 1.0 *********
0.8 ***********
0.5 ***********
0.3 ***********
0.0 -----------
Multilevel AGGTGGAACCC
consensus GA
sequence
--------------------------------------------------------------------------------
--------------------------------------------------------------------------------
	Motif 5 sites sorted by position p-value
--------------------------------------------------------------------------------
Sequence name Strand Start P-value Site
------------- ------ ----- --------- -----------
AT4G37160-TAIR-G + 404 8.37e-08 GATCGTCCTG AGGTGGAACCC ATAACACATA
AT2G29650-TAIR-G - 118 8.37e-08 CAGGATCCAA AGGTGGAACCC AAACCACCCA
AT1G51140-TAIR-G - 386 1.54e-07 TTCTTATTAC GAGTGGAACCC TTGATGCTGA
AT1G56600-TAIR-G + 148 3.14e-07 CGTATATCTG AAGTGGAACCC ATTGATAAAC
AT2G39900-TAIR-G + 263 3.14e-07 AGACAGGCCA AAGTGGAACCC CACTGTCTCC
AT5G06980-TAIR-G - 138 3.72e-07 TTTTGCGGTG GAGTGGGACCC ATGGTCTCAT
AT1G47400-TAIR-G - 447 7.73e-07 AGGCTTTTAT AGGTGGAAGCC AAAGATAGAA
AT5G01520-TAIR-G + 414 7.73e-07 TATATTTGTT AGGTGGATCCC AACGGGAGGG
AT2G17040-TAIR-G - 150 9.30e-07 TGATCAAAGT GGATGGAACCC ACACGGTTTT
AT3G01310-TAIR-G + 36 9.30e-07 ATATGNNNNN GGGTGGAACCN NNNNAACTCT
AT5G08330-TAIR-G + 444 1.19e-06 GAAGTGAGCT GTGTGGGACCC CACCAGCCAT
AT5G27950-TAIR-G + 6 1.33e-06 TACGA CGGTGGAACCG AGATGAATAT
--------------------------------------------------------------------------------
--------------------------------------------------------------------------------
	Motif 5 block diagrams
--------------------------------------------------------------------------------
SEQUENCE NAME POSITION P-VALUE MOTIF DIAGRAM
------------- ---------------- -------------
AT4G37160-TAIR-G 8.4e-08 403_[+5]_86
AT2G29650-TAIR-G 8.4e-08 117_[-5]_372
AT1G51140-TAIR-G 1.5e-07 385_[-5]_104
AT1G56600-TAIR-G 3.1e-07 147_[+5]_342
AT2G39900-TAIR-G 3.1e-07 262_[+5]_52
AT5G06980-TAIR-G 3.7e-07 137_[-5]_352
AT1G47400-TAIR-G 7.7e-07 446_[-5]_43
AT5G01520-TAIR-G 7.7e-07 413_[+5]_76
AT2G17040-TAIR-G 9.3e-07 149_[-5]_340
AT3G01310-TAIR-G 9.3e-07 35_[+5]_454
AT5G08330-TAIR-G 1.2e-06 443_[+5]_46
AT5G27950-TAIR-G 1.3e-06 5_[+5]_484
--------------------------------------------------------------------------------
--------------------------------------------------------------------------------
	Motif 5 in BLOCKS format
--------------------------------------------------------------------------------
BL MOTIF 5 width=11 seqs=12
AT4G37160-TAIR-G ( 404) AGGTGGAACCC 1
AT2G29650-TAIR-G ( 118) AGGTGGAACCC 1
AT1G51140-TAIR-G ( 386) GAGTGGAACCC 1
AT1G56600-TAIR-G ( 148) AAGTGGAACCC 1
AT2G39900-TAIR-G ( 263) AAGTGGAACCC 1
AT5G06980-TAIR-G ( 138) GAGTGGGACCC 1
AT1G47400-TAIR-G ( 447) AGGTGGAAGCC 1
AT5G01520-TAIR-G ( 414) AGGTGGATCCC 1
AT2G17040-TAIR-G ( 150) GGATGGAACCC 1
AT3G01310-TAIR-G ( 36) GGGTGGAACCX 1
AT5G08330-TAIR-G ( 444) GTGTGGGACCC 1
AT5G27950-TAIR-G ( 6) CGGTGGAACCG 1
//
--------------------------------------------------------------------------------
--------------------------------------------------------------------------------
	Motif 5 position-specific scoring matrix
--------------------------------------------------------------------------------
log-odds matrix: alength= 4 w= 11 n= 116346 bayes= 13.6904 E= 8.7e+006
62 -106 126 -1023
3 -1023 174 -196
-196 -1023 240 -1023
-1023 -1023 -1023 162
-1023 -1023 252 -1023
-1023 -1023 252 -1023
135 -1023 -6 -1023
149 -1023 -1023 -196
-1023 240 -106 -1023
-1023 252 -1023 -1023
-357 228 -83 -357
--------------------------------------------------------------------------------
--------------------------------------------------------------------------------
	Motif 5 position-specific probability matrix
--------------------------------------------------------------------------------
letter-probability matrix: alength= 4 w= 11 nsites= 12 E= 8.7e+006
0.500000 0.083333 0.416667 0.000000
0.333333 0.000000 0.583333 0.083333
0.083333 0.000000 0.916667 0.000000
0.000000 0.000000 0.000000 1.000000
0.000000 0.000000 1.000000 0.000000
0.000000 0.000000 1.000000 0.000000
0.833333 0.000000 0.166667 0.000000
0.916667 0.000000 0.000000 0.083333
0.000000 0.916667 0.083333 0.000000
0.000000 1.000000 0.000000 0.000000
0.027160 0.847840 0.097840 0.027160
--------------------------------------------------------------------------------
--------------------------------------------------------------------------------
	Motif 5 regular expression
--------------------------------------------------------------------------------
[AG][GA]GTGGAACCC
--------------------------------------------------------------------------------
Time 9795.10 secs.
********************************************************************************
********************************************************************************
SUMMARY OF MOTIFS
********************************************************************************
--------------------------------------------------------------------------------
	Combined block diagrams: non-overlapping sites with p-value < 0.0001
--------------------------------------------------------------------------------
SEQUENCE NAME COMBINED P-VALUE MOTIF DIAGRAM
------------- ---------------- -------------
AT2G15090-TAIR-G 6.97e-01 500
AT5G06690-TAIR-G 1.54e-01 138_[+5(1.32e-05)]_351
AT4G28040-TAIR-G 1.45e-01 323_[+1(1.11e-05)]_166
AT2G19990-TAIR-G 6.23e-01 500
AT4G04330-TAIR-G 4.53e-01 258_[+4(1.89e-05)]_230
AT5G59130-TAIR-G 4.25e-01 143_[-4(7.87e-05)]_345
AT5G63800-TAIR-G 9.04e-01 500
AT2G18300-TAIR-G 5.31e-01 500
AT5G60100-TAIR-G 1.12e-03 334_[-2(1.06e-05)]_52_[-2(1.60e-06)]_14_[+1(7.35e-05)]_65
AT1G70820-TAIR-G 2.46e-01 282
AT5G27950-TAIR-G 2.09e-03 5_[+5(1.33e-06)]_9_[-3(1.09e-06)]_463
AT4G26370-TAIR-G 1.95e-01 107
AT1G20440-TAIR-G 2.97e-02 479_[-4(1.70e-06)]_9
AT2G15890-TAIR-G 3.81e-01 409_[-4(9.56e-05)]_79
AT5G64860-TAIR-G 1.62e-02 459_[-4(3.11e-07)]_29
AT3G14395-TAIR-G 1.03e-01 375_[-3(2.10e-05)]_113
AT3G18080-TAIR-G 8.15e-01 500
AT1G65370-TAIR-G 1.49e-01 231_[-1(6.08e-06)]_258
AT3G59210-TAIR-G 1.01e-02 34_[-2(2.48e-05)]_131_[+1(1.87e-05)]_39
AT5G43270-TAIR-G 5.87e-02 419_[+5(7.06e-05)]_12_[+3(4.21e-05)]_46
AT2G21940-TAIR-G 4.99e-01 108_[-1(3.51e-05)]_381
AT3G47350-TAIR-G 6.05e-01 500
AT2G03310-TAIR-G 7.05e-01 199
AT1G03550-TAIR-G 5.41e-01 220_[+2(3.97e-05)]_268
AT3G62550-TAIR-G 5.95e-01 500
AT1G22740-TAIR-G 2.10e-01 100
AT1G32740-TAIR-G 7.78e-04 345_[-1(2.41e-06)]_66_[+4(6.73e-07)]_66
AT4G01330-TAIR-G 2.51e-03 30_[+4(9.58e-07)]_58
AT4G32340-TAIR-G 4.20e-01 424_[+5(6.63e-05)]_65
AT5G23240-TAIR-G 7.69e-01 500
AT2G39900-TAIR-G 1.71e-09 110_[-1(4.72e-05)]_40_[-1(3.12e-06)]_90_[+5(3.14e-07)]_2_[+3(1.78e-08)]_38
AT3G05880-TAIR-G 1.15e-01 462_[-1(1.68e-05)]_3_[-1(6.83e-05)]_13
AT5G23870-TAIR-G 1.32e-05 271_[-2(4.12e-05)]_51_[+4(7.13e-05)]_98_[-4(1.98e-07)]_33_[+1(9.23e-07)]
AT5G63810-TAIR-G 1.46e-03 127_[-4(7.62e-05)]_82_[-2(8.95e-05)]_97_[-3(1.92e-06)]_158
AT3G18000-TAIR-G 7.57e-01 500
AT5G57660-TAIR-G 7.05e-04 70_[+4(6.72e-05)]_349_[-2(2.07e-06)]_25_[+1(8.58e-06)]_21
AT5G12950-TAIR-G 1.87e-05 105_[+1(3.48e-07)]_31_[-4(1.09e-06)]_268_[-2(9.94e-06)]_61
AT4G14270-TAIR-G 9.10e-03 425_[+2(3.21e-06)]_25_[+1(1.16e-05)]_27
AT1G06460-TAIR-G 5.57e-01 168
AT5G25210-TAIR-G 4.22e-04 18_[-1(2.41e-06)]_182_[-1(5.40e-07)]_184
AT3G04550-TAIR-G 3.71e-01 294_[-1(4.96e-05)]_65_[+1(4.34e-05)]_119
AT4G30650-TAIR-G 4.31e-01 222_[-2(3.97e-05)]_266
AT1G29670-TAIR-G 3.87e-01 500
AT3G09260-TAIR-G 8.71e-01 500
AT1G22250-TAIR-G 9.83e-01 500
AT2G28720-TAIR-G 3.20e-02 180_[-5(8.50e-05)]_84_[-2(2.36e-05)]_157_[+3(7.07e-05)]_44
AT5G67570-TAIR-G 8.28e-01 114
AT1G53040-TAIR-G 6.79e-01 500
AT4G25480-TAIR-G 6.90e-03 107_[-4(6.91e-05)]_186_[+2(2.07e-06)]_183
AT5G23980-TAIR-G 7.61e-01 500
AT4G31250-TAIR-G 2.17e-04 298_[-5(9.52e-05)]_142_[+1(3.48e-07)]_38
AT4G35783-TAIR-G 5.69e-02 6_[+2(5.04e-07)]_482
AT3G55760-TAIR-G 4.02e-01 368
AT5G22050-TAIR-G 9.75e-01 500
AT2G22840-TAIR-G 4.06e-03 86_[+2(7.79e-05)]_349_[+1(2.68e-05)]_23_[+1(2.41e-06)]_8
AT4G31050-TAIR-G 1.86e-02 14_[+1(8.94e-06)]_99
AT4G18520-TAIR-G 8.44e-01 134
AT3G01310-TAIR-G 1.08e-02 35_[+5(9.30e-07)]_347_[+5(3.17e-05)]_96
AT1G52190-TAIR-G 8.35e-01 500
AT4G33625-TAIR-G 1.50e-01 172_[-2(3.58e-05)]_28_[+5(7.06e-05)]_61_[+5(4.93e-05)]_205
AT5G04820-TAIR-G 1.37e-05 438_[+3(9.96e-08)]_3_[+1(5.40e-07)]_36
AT3G27210-TAIR-G 6.52e-09 305_[-2(3.42e-07)]_54_[+4(1.09e-06)]_17_[+3(3.02e-07)]_28_[+5(1.24e-05)]_49
AT3G45780-TAIR-G 2.73e-01 500
AT1G53035-TAIR-G 9.30e-01 500
AT5G42200-TAIR-G 7.41e-01 500
AT4G15450-TAIR-G 3.31e-01 270_[-2(6.81e-05)]_218
AT2G29650-TAIR-G 3.58e-05 117_[-5(8.37e-08)]_290_[+3(7.52e-07)]_70
AT5G44005-TAIR-G 2.68e-04 340_[-3(4.34e-05)]_88_[-4(3.11e-07)]_34_[+1(3.86e-05)]_3
AT2G04570-TAIR-G 5.65e-01 500
AT2G27920-TAIR-G 5.77e-01 500
AT1G22370-TAIR-G 5.62e-01 500
AT3G15950-TAIR-G 8.42e-01 500
AT2G15970-TAIR-G 3.56e-04 232_[-4(7.34e-05)]_64_[-2(1.58e-05)]_105_[-2(3.42e-08)]_63
AT2G34090-TAIR-G 5.71e-01 100
AT3G63210-TAIR-G 7.09e-01 500
AT1G64330-TAIR-G 1.62e-01 338_[+1(3.67e-06)]_8
AT3G48410-TAIR-G 7.98e-01 500
AT2G43010-TAIR-G 1.82e-05 348_[-1(1.69e-06)]_16_[-5(8.84e-05)]_23_[-2(1.24e-07)]_79
AT1G68530-TAIR-G 2.39e-03 193_[-2(3.21e-06)]_270_[-4(2.73e-05)]_2_[+1(8.69e-05)]
AT2G40610-TAIR-G 4.73e-01 477_[-4(6.10e-05)]_11
AT5G46600-TAIR-G 2.62e-01 416_[-4(1.02e-05)]_72
AT1G72160-TAIR-G 2.04e-01 182_[+2(8.42e-05)]_306
AT5G52310-TAIR-G 7.27e-03 453_[-4(1.12e-06)]_35
AT3G10020-TAIR-G 4.03e-01 257
AT5G57340-TAIR-G 1.73e-01 307_[+4(8.97e-05)]_80_[-3(7.36e-05)]_89
AT3G23870-TAIR-G 5.95e-01 500
AT1G62770-TAIR-G 7.12e-01 489_[-5(6.16e-05)]
AT2G46790-TAIR-G 1.70e-02 91_[+1(1.26e-05)]_24
AT4G27180-TAIR-G 8.62e-04 448_[-4(6.66e-08)]_40
AT1G49560-TAIR-G 1.49e-03 442_[-4(1.42e-06)]_27_[-4(2.16e-07)]_7
AT1G20450-TAIR-G 1.06e-02 83_[-2(1.16e-05)]_224_[+1(1.49e-05)]_170
AT4G30660-TAIR-G 9.44e-03 219_[-3(1.25e-06)]_174
AT1G46480-TAIR-G 2.40e-01 500
AT3G19850-TAIR-G 1.32e-01 330_[-2(8.42e-05)]_139_[-2(3.47e-05)]_7
AT3G17950-TAIR-G 5.55e-04 339_[+2(2.60e-05)]_76_[+1(2.41e-06)]_62
AT1G12090-TAIR-G 9.93e-01 500
AT4G02630-TAIR-G 3.02e-01 267
AT5G12050-TAIR-G 9.01e-05 476_[-4(2.16e-07)]_12
AT1G64890-TAIR-G 1.97e-01 179_[+2(1.11e-05)]_205
AT1G74458-TAIR-G 2.44e-01 459_[+1(5.79e-05)]_7_[+1(7.15e-05)]_12
AT5G23010-TAIR-G 6.46e-01 340_[-1(4.96e-05)]_149
AT5G25190-TAIR-G 2.76e-01 365_[+5(3.17e-05)]_124
AT4G36870-TAIR-G 2.84e-01 489_[-1(5.79e-05)]
AT4G12900-TAIR-G 9.99e-01 500
AT3G02020-TAIR-G 9.14e-01 500
AT5G07820-TAIR-G 9.79e-01 500
AT4G19170-TAIR-G 5.02e-01 9_[-1(4.96e-05)]_480
AT3G50840-TAIR-G 1.17e-02 184_[-1(1.26e-05)]_67_[+3(4.11e-06)]_226
AT2G39920-TAIR-G 1.62e-03 373_[-1(3.12e-06)]_16_[-1(3.51e-05)]_46_[+2(3.76e-06)]_31
AT2G34420-TAIR-G 2.86e-01 356_[-3(8.53e-05)]_132
AT3G21100-TAIR-G 2.70e-01 500
AT1G24470-TAIR-G 1.54e-01 482_[+4(1.70e-06)]_6
AT5G23990-TAIR-G 7.92e-01 500
AT2G37460-TAIR-G 2.32e-01 425_[-1(2.02e-05)]_64
AT3G26740-TAIR-G 4.59e-02 154_[+1(4.34e-05)]_15_[+1(3.51e-05)]_129_[+1(1.49e-05)]_32
AT4G26760-TAIR-G 1.26e-02 67_[-2(3.76e-06)]_187
AT5G53730-TAIR-G 8.92e-01 500
AT5G59320-TAIR-G 7.65e-01 500
AT5G20110-TAIR-G 7.47e-01 500
AT1G32450-TAIR-G 7.28e-02 480_[+1(3.12e-06)]_9
AT5G01520-TAIR-G 7.77e-06 219_[-2(1.46e-08)]_18_[+2(1.68e-05)]_87_[+2(7.48e-05)]_53_[+5(7.73e-07)]_76
AT1G67660-TAIR-G 1.54e-01 486_[-1(5.39e-05)]_3
AT1G19340-TAIR-G 6.54e-02 471_[-2(1.68e-05)]_17
AT4G33490-TAIR-G 3.75e-01 123_[-1(4.54e-05)]_366
AT2G28550-TAIR-G 4.19e-01 500
AT3G16370-TAIR-G 1.49e-01 344_[+2(2.73e-05)]_144
AT3G08030-TAIR-G 2.09e-01 283_[-4(6.10e-05)]_205
AT1G22550-TAIR-G 8.76e-01 500
AT5G64170-TAIR-G 4.42e-05 145_[+2(4.30e-05)]_35_[+3(1.51e-06)]_47_[-2(9.18e-07)]_71
AT5G42030-TAIR-G 2.79e-02 65_[-5(8.84e-05)]_108_[+1(9.49e-06)]_1_[+1(9.77e-05)]_293
AT5G39520-TAIR-G 7.46e-05 297_[+3(4.11e-06)]_76_[+2(1.60e-06)]_53_[-4(2.45e-06)]_38
AT3G22740-TAIR-G 6.58e-02 209_[+2(5.97e-05)]_4_[+3(5.58e-05)]_144_[-3(7.32e-06)]_107
AT5G62470-TAIR-G 4.70e-04 57_[+5(8.27e-05)]_335_[-1(4.06e-06)]_10_[+4(1.42e-06)]_64
AT3G19710-TAIR-G 1.68e-01 11_[-2(1.22e-06)]_14_[-2(4.60e-06)]_451
AT2G21380-TAIR-G 2.07e-05 108_[+5(5.46e-05)]_266_[-4(7.87e-05)]_[+3(7.52e-07)]_2_[+2(3.37e-05)]_14_[-4(9.56e-05)]_51
AT1G67510-TAIR-G 3.16e-01 500
AT4G02130-TAIR-G 2.85e-02 488_[-4(1.98e-07)]
AT3G47500-TAIR-G 4.71e-01 500
AT4G22770-TAIR-G 3.52e-01 128_[+1(3.00e-05)]_361
AT1G62560-TAIR-G 3.89e-03 90_[+3(4.21e-05)]_318_[-2(1.31e-05)]_68
AT5G49215-TAIR-G 1.26e-04 157_[-1(3.48e-07)]_17_[-4(2.65e-06)]_303
AT3G21670-TAIR-G 6.24e-04 71_[-2(1.37e-05)]_107_[+4(2.67e-05)]_10_[-1(1.69e-06)]_97_[-1(4.34e-05)]_169
AT5G06980-TAIR-G 1.91e-08 85_[+4(6.66e-08)]_40_[-5(3.72e-07)]_14_[-2(5.90e-07)]_21_[+2(7.83e-06)]_220_[+2(9.06e-06)]_61
AT4G17460-TAIR-G 1.72e-02 337_[-1(4.06e-06)]_29_[-1(9.77e-05)]_112
AT1G30250-TAIR-G 4.25e-01 103_[-1(2.02e-05)]_386
AT1G59730-TAIR-G 2.42e-02 487_[+1(1.69e-06)]_2
AT4G04630-TAIR-G 9.98e-01 500
AT5G23750-TAIR-G 5.23e-01 114_[-5(7.32e-05)]_52_[+5(9.52e-05)]_83_[+5(6.63e-05)]_218
AT4G23870-TAIR-G 4.57e-01 500
AT1G16410-TAIR-G 9.69e-01 500
AT4G18830-TAIR-G 8.85e-02 364_[-1(6.08e-06)]_125
AT3G18050-TAIR-G 7.54e-01 500
AT4G12030-TAIR-G 7.09e-02 235_[-4(8.68e-05)]_177_[-2(2.60e-05)]_64
AT3G05180-TAIR-G 6.73e-01 500
AT1G75900-TAIR-G 7.70e-04 206_[-3(3.35e-07)]_102_[+3(5.34e-05)]_125_[-2(1.58e-05)]_31
AT1G54040-TAIR-G 9.39e-01 500
AT1G05870-TAIR-G 6.83e-01 500
AT4G13195-TAIR-G 4.41e-03 189_[+1(1.69e-06)]_122_[+3(4.21e-05)]_166
AT2G34170-TAIR-G 5.36e-03 14_[-4(4.17e-05)]_73_[-4(4.47e-05)]_248_[+1(2.05e-05)]_130
AT3G58990-TAIR-G 8.05e-01 500
AT3G28290-TAIR-G 9.88e-01 500
AT1G78070-TAIR-G 9.02e-03 55_[+1(6.08e-06)]_356_[-5(6.69e-05)]_18_[+3(4.52e-05)]_37
AT3G16450-TAIR-G 8.92e-01 500
AT1G78970-TAIR-G 4.13e-01 420_[-4(6.10e-05)]_68
AT1G52855-TAIR-G 1.02e-02 9_[-4(1.09e-06)]_390_[+3(7.72e-05)]_77
AT3G56270-TAIR-G 3.91e-01 127_[-3(4.90e-05)]_361
AT3G11010-TAIR-G 5.68e-02 317_[+4(2.50e-05)]_42_[-4(1.75e-05)]_117
AT5G15500-TAIR-G 3.80e-03 204_[-2(7.79e-05)]_167_[+2(4.12e-05)]_6_[-2(2.67e-07)]_87
AT1G01250-TAIR-G 9.94e-01 500
AT4G02420-TAIR-G 1.22e-01 347_[+3(1.46e-05)]_141
AT1G11700-TAIR-G 8.09e-01 500
AT5G60900-TAIR-G 4.16e-02 85_[-1(4.54e-06)]_404
AT1G15260-TAIR-G 3.06e-02 252_[+1(1.87e-05)]_23
AT5G66400-TAIR-G 1.76e-03 383_[-4(8.11e-05)]_4_[-2(5.04e-07)]_89
AT4G21650-TAIR-G 3.69e-01 415_[-3(2.54e-05)]_73
AT2G40475-TAIR-G 5.80e-01 500
AT1G67265-TAIR-G 6.81e-01 500
AT4G40060-TAIR-G 5.57e-02 365_[+3(8.74e-07)]_123
AT2G21320-TAIR-G 7.18e-01 449_[+4(5.85e-05)]_39
AT5G08330-TAIR-G 1.46e-06 168_[-2(5.77e-05)]_263_[+5(1.19e-06)]_22_[+3(1.78e-08)]_12
AT1G16850-TAIR-G 1.09e-03 355_[-2(9.87e-05)]_40_[+3(2.73e-08)]_81
AT3G22550-TAIR-G 4.57e-03 458_[-4(2.16e-07)]_30
AT1G07050-TAIR-G 2.62e-02 7_[-1(4.68e-05)]_149_[+3(4.52e-05)]_99
AT3G06770-TAIR-G 7.29e-02 143_[+1(8.58e-06)]_128_[+1(8.69e-05)]_100_[+1(5.26e-05)]_96
AT5G10760-TAIR-G 7.68e-01 500
AT1G51090-TAIR-G 7.48e-02 351_[-2(3.73e-05)]_137
AT5G48850-TAIR-G 7.34e-03 126_[+2(8.95e-05)]_253_[+2(2.67e-07)]_97
AT1G69440-TAIR-G 9.43e-01 500
AT4G17770-TAIR-G 2.90e-01 20_[+3(2.40e-05)]_468
AT5G59310-TAIR-G 1.27e-01 13_[-2(1.74e-05)]_475
AT2G20515-TAIR-G 7.25e-01 500
AT5G55450-TAIR-G 1.37e-01 144_[+4(4.17e-05)]_65
AT2G32680-TAIR-G 1.17e-01 122_[+1(1.11e-05)]_95_[-1(9.77e-05)]_198_[+1(4.54e-06)]_52
AT3G24520-TAIR-G 9.32e-01 100
AT4G18270-TAIR-G 7.68e-02 383_[+1(1.26e-05)]_31_[+1(2.41e-06)]_64
AT1G02205-TAIR-G 7.01e-03 382_[+3(2.29e-07)]_106
AT1G69260-TAIR-G 2.25e-01 109_[-1(9.31e-05)]_380
AT1G18870-TAIR-G 4.82e-01 438_[+5(1.50e-05)]_51
AT2G41190-TAIR-G 4.82e-03 64_[+4(7.62e-05)]_364_[-2(3.09e-07)]_48
AT1G09240-TAIR-G 8.91e-01 500
AT1G11210-TAIR-G 7.01e-02 271_[+2(8.31e-06)]_117_[-2(6.55e-05)]_88
AT3G55240-TAIR-G 2.35e-07 140_[-4(1.75e-05)]_116_[+2(1.31e-06)]_29_[-1(1.02e-07)]_137_[+1(8.05e-05)]_9_[-4(2.73e-05)]_11
AT1G22160-TAIR-G 6.59e-02 328_[-1(2.05e-05)]_135_[+1(2.68e-05)]_15
AT4G32280-TAIR-G 8.89e-01 500
AT2G17040-TAIR-G 1.99e-05 149_[-5(9.30e-07)]_14_[+1(2.41e-06)]_315
AT5G03350-TAIR-G 2.65e-01 251_[-2(4.65e-05)]_237
AT1G64780-TAIR-G 1.10e-01 223_[+1(5.98e-05)]_166_[-1(1.87e-05)]_71_[+3(5.58e-05)]_6
AT5G49100-TAIR-G 1.17e-01 354_[+2(4.96e-06)]_134
AT5G15310-TAIR-G 3.94e-01 477_[-2(8.19e-05)]_11
AT5G26170-TAIR-G 2.37e-01 333_[-5(7.72e-05)]_156
AT3G20370-TAIR-G 1.25e-01 97_[+4(4.75e-05)]_391
AT5G16030-TAIR-G 8.70e-01 500
AT5G07690-TAIR-G 7.27e-01 500
AT1G51140-TAIR-G 8.29e-07 365_[-2(5.04e-07)]_8_[-5(1.54e-07)]_84_[+1(4.54e-06)]_9
AT2G25820-TAIR-G 2.34e-01 436_[-1(1.58e-05)]_53
AT1G18710-TAIR-G 3.37e-01 297_[+1(1.11e-05)]_192
AT3G03480-TAIR-G 2.20e-02 251_[-3(4.42e-07)]_6
AT1G73330-TAIR-G 1.15e-01 102_[+4(2.88e-05)]_386
AT2G38920-TAIR-G 8.60e-01 500
AT5G11550-TAIR-G 4.22e-01 235
AT1G60190-TAIR-G 5.04e-02 235_[+2(6.66e-06)]_105_[-2(6.66e-06)]_136
AT4G01060-TAIR-G 8.94e-01 500
AT1G56650-TAIR-G 6.71e-04 285_[-4(2.17e-05)]_96_[-2(3.37e-05)]_20_[-4(3.11e-07)]_63
AT1G03495-TAIR-G 6.07e-01 278
AT3G08860-TAIR-G 2.89e-01 500
AT4G21930-TAIR-G 9.01e-01 100
AT5G27780-TAIR-G 8.10e-02 447_[-4(1.02e-05)]_41
AT1G57590-TAIR-G 8.37e-01 500
AT1G62710-TAIR-G 3.52e-01 99_[-2(1.68e-05)]_389
AT4G09500-TAIR-G 8.12e-04 261_[+1(1.72e-05)]_31_[+1(7.48e-06)]_1_[-2(3.21e-06)]_45_[+1(5.40e-07)]_61_[+1(7.35e-05)]_45
AT1G58225-TAIR-G 2.97e-01 369_[+2(4.65e-05)]_119
AT1G03940-TAIR-G 2.04e-01 116
AT5G17050-TAIR-G 1.58e-01 441_[-1(3.00e-05)]_48
AT1G12845-TAIR-G 1.34e-01 191
AT5G11590-TAIR-G 5.67e-02 417_[-5(1.67e-05)]_72
AT4G37160-TAIR-G 4.44e-04 48_[+1(2.60e-05)]_344_[+5(8.37e-08)]_86
AT4G33550-TAIR-G 9.36e-01 480
AT4G22230-TAIR-G 4.09e-01 472_[-1(6.83e-05)]_17
AT3G22840-TAIR-G 9.09e-01 500
AT3G49340-TAIR-G 2.74e-01 500
AT1G56600-TAIR-G 4.54e-05 65_[+2(2.92e-06)]_70_[+5(3.14e-07)]_79_[-2(8.19e-08)]_35_[-5(6.58e-06)]_205
AT1G65060-TAIR-G 4.41e-02 309_[+1(3.24e-05)]_9_[+3(7.72e-05)]_45_[+1(7.15e-05)]_92_[+1(2.60e-05)]
AT4G14090-TAIR-G 3.10e-03 93_[+5(6.16e-05)]_282_[+4(6.44e-06)]_102
AT2G38380-TAIR-G 9.09e-01 500
AT5G17220-TAIR-G 1.59e-01 278_[-4(7.13e-05)]_23
AT5G18030-TAIR-G 8.66e-04 1_[-1(3.12e-06)]_25_[-2(4.65e-05)]_311_[-3(1.85e-05)]_128
AT3G51240-TAIR-G 1.20e-03 77_[-1(5.40e-07)]_12
AT1G13609-TAIR-G 9.99e-01 500
AT5G18020-TAIR-G 2.83e-04 214_[-1(9.23e-07)]_137_[-3(5.73e-07)]_126
AT5G42800-TAIR-G 3.76e-02 225_[-2(9.87e-05)]_137_[+1(6.10e-05)]_8_[+2(2.26e-05)]_95
AT5G54060-TAIR-G 1.24e-01 210_[+3(3.91e-05)]_202
AT5G05270-TAIR-G 6.92e-02 500
AT4G22870-TAIR-G 7.97e-02 453_[+1(4.22e-05)]_36
AT1G47400-TAIR-G 2.17e-04 254_[-2(4.48e-05)]_138_[+3(1.15e-05)]_30_[-5(7.73e-07)]_43
AT4G22880-TAIR-G 4.39e-02 196_[+2(2.92e-06)]_292
AT3G29590-TAIR-G 3.88e-01 414_[-1(6.83e-05)]_75
AT5G07990-TAIR-G 3.22e-01 181_[-4(8.33e-05)]_307
--------------------------------------------------------------------------------
********************************************************************************
********************************************************************************
Stopped because nmotifs = 5 reached.
********************************************************************************
CPU: node005.cluster.private
********************************************************************************

## Sheet: DOWNDOWN22
********************************************************************************
MOTIF 1	width = 11 sites = 9 llr = 120 E-value = 8.3e+005
********************************************************************************
--------------------------------------------------------------------------------
	Motif 1 Description
--------------------------------------------------------------------------------
Simplified A ::::a::::::
pos.-specific C 1831:a1:::8
probability G 8::9::9:a8:
matrix T 127::::a:22
bits 2.5 * *
2.2 * *
2.0 * ** *
1.7 ******
Relative 1.5 ** ********
Entropy 1.2 ** ********
(19.2 bits) 1.0 ***********
0.7 ***********
0.5 ***********
0.2 ***********
0.0 -----------
Multilevel GCTGACGTGGC
consensus TC TT
sequence
--------------------------------------------------------------------------------
--------------------------------------------------------------------------------
	Motif 1 sites sorted by position p-value
--------------------------------------------------------------------------------
Sequence name Strand Start P-value Site
------------- ------ ----- --------- -----------
AT1G69830-TAIR-G + 324 3.36e-08 AAGGATCTAA GCTGACGTGGC GTTATAGTTT
AT2G04690-TAIR-G - 17 2.35e-07 CTTTGGACGA GCTGACGTGGT GAACATACAA
AT1G73170-TAIR-G + 424 2.35e-07 AGAATTTGTC GCTGACGTGTC TCGTGATGAT
AT4G03100-TAIR-G - 235 2.35e-07 GTTGTTGGTT GTTGACGTGGC GTTTCATTTA
AT4G26630-TAIR-G + 445 3.69e-07 TCATCCTAAG CCTGACGTGGC ATTAAATTGT
AT5G62430-TAIR-G + 440 4.55e-07 AAACCAAAAT GCTGACCTGGC ATCCACTTCA
AT5G55660-TAIR-G + 445 5.87e-07 CGTTCACAGG TCCGACGTGGC AATAAACTGT
AT3G63030-TAIR-G + 188 1.28e-06 ATTCGCTCAA GCCGACGTGTT AATTTATGAT
AT5G50240-TAIR-G + 336 2.02e-06 TCACGTCATG GTCCACGTGGC A
--------------------------------------------------------------------------------
--------------------------------------------------------------------------------
	Motif 1 block diagrams
--------------------------------------------------------------------------------
SEQUENCE NAME POSITION P-VALUE MOTIF DIAGRAM
------------- ---------------- -------------
AT1G69830-TAIR-G 3.4e-08 323_[+1]_166
AT2G04690-TAIR-G 2.3e-07 16_[-1]_473
AT1G73170-TAIR-G 2.3e-07 423_[+1]_66
AT4G03100-TAIR-G 2.3e-07 234_[-1]_255
AT4G26630-TAIR-G 3.7e-07 444_[+1]_45
AT5G62430-TAIR-G 4.6e-07 439_[+1]_50
AT5G55660-TAIR-G 5.9e-07 444_[+1]_45
AT3G63030-TAIR-G 1.3e-06 187_[+1]_106
AT5G50240-TAIR-G 2e-06 335_[+1]_1
--------------------------------------------------------------------------------
--------------------------------------------------------------------------------
	Motif 1 in BLOCKS format
--------------------------------------------------------------------------------
BL MOTIF 1 width=11 seqs=9
AT1G69830-TAIR-G ( 324) GCTGACGTGGC 1
AT2G04690-TAIR-G ( 17) GCTGACGTGGT 1
AT1G73170-TAIR-G ( 424) GCTGACGTGTC 1
AT4G03100-TAIR-G ( 235) GTTGACGTGGC 1
AT4G26630-TAIR-G ( 445) CCTGACGTGGC 1
AT5G62430-TAIR-G ( 440) GCTGACCTGGC 1
AT5G55660-TAIR-G ( 445) TCCGACGTGGC 1
AT3G63030-TAIR-G ( 188) GCCGACGTGTT 1
AT5G50240-TAIR-G ( 336) GTCCACGTGGC 1
//
--------------------------------------------------------------------------------
--------------------------------------------------------------------------------
	Motif 1 position-specific scoring matrix
--------------------------------------------------------------------------------
log-odds matrix: alength= 4 w= 11 n= 54953 bayes= 12.7101 E= 8.3e+005
-982 -68 212 -153
-982 212 -982 -53
-982 90 -982 105
-982 -68 232 -982
164 -982 -982 -982
-982 249 -982 -982
-982 -68 232 -982
-982 -982 -982 164
-982 -982 249 -982
-982 -982 212 -53
-982 212 -982 -53
--------------------------------------------------------------------------------
--------------------------------------------------------------------------------
	Motif 1 position-specific probability matrix
--------------------------------------------------------------------------------
letter-probability matrix: alength= 4 w= 11 nsites= 9 E= 8.3e+005
0.000000 0.111111 0.777778 0.111111
0.000000 0.777778 0.000000 0.222222
0.000000 0.333333 0.000000 0.666667
0.000000 0.111111 0.888889 0.000000
1.000000 0.000000 0.000000 0.000000
0.000000 1.000000 0.000000 0.000000
0.000000 0.111111 0.888889 0.000000
0.000000 0.000000 0.000000 1.000000
0.000000 0.000000 1.000000 0.000000
0.000000 0.000000 0.777778 0.222222
0.000000 0.777778 0.000000 0.222222
--------------------------------------------------------------------------------
--------------------------------------------------------------------------------
	Motif 1 regular expression
--------------------------------------------------------------------------------
G[CT][TC]GACGTG[GT][CT]
--------------------------------------------------------------------------------
Time 487.94 secs.
********************************************************************************
********************************************************************************
MOTIF 2	width = 12 sites = 23 llr = 258 E-value = 2.3e+005
********************************************************************************
--------------------------------------------------------------------------------
	Motif 2 Description
--------------------------------------------------------------------------------
Simplified A 481aa:a51a:7
pos.-specific C :1:::::1::22
probability G 629::a:19:71
matrix T 1::::::2:::1
bits 2.5 *
2.2 *
2.0 * *
1.7 **** *
Relative 1.5 ***** ***
Entropy 1.2 ***** ***
(16.2 bits) 1.0 ***** ***
0.7 ******* ***
0.5 ******* ****
0.2 ******* ****
0.0 ------------
Multilevel GAGAAGAAGAGA
consensus A T C
sequence
--------------------------------------------------------------------------------
--------------------------------------------------------------------------------
	Motif 2 sites sorted by position p-value
--------------------------------------------------------------------------------
Sequence name Strand Start P-value Site
------------- ------ ----- --------- ------------
AT2G31380-TAIR-G + 293 6.41e-08 GNNNNNGACA GAGAAGAAGAGA AACAACGAGA
AT1G14790-TAIR-G + 444 2.70e-07 TAAGAGACCT GAGAAGACGAGA AGNNNNNNGA
AT3G54260-TAIR-G + 170 2.70e-07 ATATGATGGA GAGAAGAGGAGA CGCAAGTCAC
AT5G16730-TAIR-G + 340 3.86e-07 TGATATGAAC AAGAAGAAGAGA GTGACGGTAG
AT3G19800-TAIR-G + 181 4.50e-07 ATATAAGTAT GAGAAGAAGACA CGTGAAGCGC
AT5G08150-TAIR-G + 95 9.92e-07 TTTGGTCAGA AAGAAGATGAGA GATAAATAGC
AT4G36150-TAIR-G - 211 1.06e-06 GTGTGGAAGA GAGAAGAAGACC ATTGACTAAA
AT1G21520-TAIR-G - 411 1.56e-06 AAXXXXXGCA GAGAAGCAGAGA GTATTGGGTT
AT4G33040-TAIR-G - 407 1.56e-06 CAATGGGGAG GAGAAGAAGGGA GTGGTGTATG
AT3G27400-TAIR-G - 385 1.98e-06 GTATTTAAAG AGGAAGAGGAGA GTTCCGGGAG
AT5G17170-TAIR-G + 400 1.98e-06 TTGTTATTTG AGGAAGATGAGA AGAGTGTGGA
AT5G24380-TAIR-G - 459 2.31e-06 XXXXXXXXXA TAGAAGAAGAGA AATGAATGAA
AT3G19370-TAIR-G + 117 2.57e-06 NGGAAACCAA GAAAAGAAGAGA TGGCAAAAGT
AT1G04680-TAIR-G - 430 3.07e-06 ATXXXXXTAA AAGAAGACGACA CCXXXXXGAG
AT5G59670-TAIR-G - 353 6.06e-06 TCACCAATGG AAGAAGATGAGG GTTAAGAGGA
AT3G42725-TAIR-G + 243 6.06e-06 TTAGGTCTTT GAGAAGAAAAGN NNNNNNNNNG
AT2G37900-TAIR-G - 410 7.54e-06 XXXXXXXXTA GAGAAGAAGAAC ACTTGGTCCT
AT5G05250-TAIR-G + 18 9.01e-06 CCACTTAATT AAGAAGACGAGT GTCGCGTGTT
AT4G09970-TAIR-G + 264 9.01e-06 CTTTTAGTCC ACGAAGAAGACA
AT5G55730-TAIR-G + 328 1.09e-05 GTGGAAGGCT GGAAAGAAGAGC ATTTGACATG
AT5G13930-TAIR-G - 442 1.14e-05 ACACGGGXXX XXGAAGATGAGA GTGTGGTAGG
AT4G16563-TAIR-G + 128 1.14e-05 ACATAAACAA GAGAAGATAACA AACGTAGGTT
AT3G19620-TAIR-G - 29 1.48e-05 TTTTATAGGC GGGAAGAGAAGC TAATTAGCTA
--------------------------------------------------------------------------------
--------------------------------------------------------------------------------
	Motif 2 block diagrams
--------------------------------------------------------------------------------
SEQUENCE NAME POSITION P-VALUE MOTIF DIAGRAM
------------- ---------------- -------------
AT2G31380-TAIR-G 6.4e-08 292_[+2]_83
AT1G14790-TAIR-G 2.7e-07 443_[+2]_45
AT3G54260-TAIR-G 2.7e-07 169_[+2]_138
AT5G16730-TAIR-G 3.9e-07 339_[+2]_149
AT3G19800-TAIR-G 4.5e-07 180_[+2]_31
AT5G08150-TAIR-G 9.9e-07 94_[+2]_394
AT4G36150-TAIR-G 1.1e-06 210_[-2]_18
AT1G21520-TAIR-G 1.6e-06 410_[-2]_78
AT4G33040-TAIR-G 1.6e-06 406_[-2]_82
AT3G27400-TAIR-G 2e-06 384_[-2]_104
AT5G17170-TAIR-G 2e-06 399_[+2]_89
AT5G24380-TAIR-G 2.3e-06 458_[-2]_30
AT3G19370-TAIR-G 2.6e-06 116_[+2]_372
AT1G04680-TAIR-G 3.1e-06 429_[-2]_59
AT5G59670-TAIR-G 6.1e-06 352_[-2]_136
AT3G42725-TAIR-G 6.1e-06 242_[+2]_246
AT2G37900-TAIR-G 7.5e-06 409_[-2]_79
AT5G05250-TAIR-G 9e-06 17_[+2]_471
AT4G09970-TAIR-G 9e-06 263_[+2]
AT5G55730-TAIR-G 1.1e-05 327_[+2]_161
AT5G13930-TAIR-G 1.1e-05 441_[-2]_47
AT4G16563-TAIR-G 1.1e-05 127_[+2]_361
AT3G19620-TAIR-G 1.5e-05 28_[-2]_60
--------------------------------------------------------------------------------
--------------------------------------------------------------------------------
	Motif 2 in BLOCKS format
--------------------------------------------------------------------------------
BL MOTIF 2 width=12 seqs=23
AT2G31380-TAIR-G ( 293) GAGAAGAAGAGA 1
AT1G14790-TAIR-G ( 444) GAGAAGACGAGA 1
AT3G54260-TAIR-G ( 170) GAGAAGAGGAGA 1
AT5G16730-TAIR-G ( 340) AAGAAGAAGAGA 1
AT3G19800-TAIR-G ( 181) GAGAAGAAGACA 1
AT5G08150-TAIR-G ( 95) AAGAAGATGAGA 1
AT4G36150-TAIR-G ( 211) GAGAAGAAGACC 1
AT1G21520-TAIR-G ( 411) GAGAAGCAGAGA 1
AT4G33040-TAIR-G ( 407) GAGAAGAAGGGA 1
AT3G27400-TAIR-G ( 385) AGGAAGAGGAGA 1
AT5G17170-TAIR-G ( 400) AGGAAGATGAGA 1
AT5G24380-TAIR-G ( 459) TAGAAGAAGAGA 1
AT3G19370-TAIR-G ( 117) GAAAAGAAGAGA 1
AT1G04680-TAIR-G ( 430) AAGAAGACGACA 1
AT5G59670-TAIR-G ( 353) AAGAAGATGAGG 1
AT3G42725-TAIR-G ( 243) GAGAAGAAAAGX 1
AT2G37900-TAIR-G ( 410) GAGAAGAAGAAC 1
AT5G05250-TAIR-G ( 18) AAGAAGACGAGT 1
AT4G09970-TAIR-G ( 264) ACGAAGAAGACA 1
AT5G55730-TAIR-G ( 328) GGAAAGAAGAGC 1
AT5G13930-TAIR-G ( 442) XXGAAGATGAGA 1
AT4G16563-TAIR-G ( 128) GAGAAGATAACA 1
AT3G19620-TAIR-G ( 29) GGGAAGAGAAGC 1
//
--------------------------------------------------------------------------------
--------------------------------------------------------------------------------
	Motif 2 position-specific scoring matrix
--------------------------------------------------------------------------------
log-odds matrix: alength= 4 w= 12 n= 54830 bayes= 12.283 E= 2.3e+005
17 -451 168 -248
123 -180 3 -451
-189 -1117 236 -1117
164 -1117 -1117 -1117
164 -1117 -1117 -1117
-1117 -1117 249 -1117
157 -203 -1117 -1117
70 -45 -45 -57
-130 -1117 229 -1117
157 -1117 -203 -1117
-288 29 205 -1117
114 3 -180 -248
--------------------------------------------------------------------------------
--------------------------------------------------------------------------------
	Motif 2 position-specific probability matrix
--------------------------------------------------------------------------------
letter-probability matrix: alength= 4 w= 12 nsites= 23 E= 2.3e+005
0.361812 0.007753 0.572970 0.057464
0.753117 0.051231 0.181666 0.013986
0.086957 0.000000 0.913043 0.000000
1.000000 0.000000 0.000000 0.000000
1.000000 0.000000 0.000000 0.000000
0.000000 0.000000 1.000000 0.000000
0.956522 0.043478 0.000000 0.000000
0.521739 0.130435 0.130435 0.217391
0.130435 0.000000 0.869565 0.000000
0.956522 0.000000 0.043478 0.000000
0.043478 0.217391 0.739130 0.000000
0.709638 0.181666 0.051231 0.057464
--------------------------------------------------------------------------------
--------------------------------------------------------------------------------
	Motif 2 regular expression
--------------------------------------------------------------------------------
[GA]AGAAGA[AT]GA[GC]A
--------------------------------------------------------------------------------
Time 1001.74 secs.
********************************************************************************
********************************************************************************
MOTIF 3	width = 11 sites = 2 llr = 36 E-value = 9.1e+005
********************************************************************************
--------------------------------------------------------------------------------
	Motif 3 Description
--------------------------------------------------------------------------------
Simplified A :::::::::::
pos.-specific C :::::::::aa
probability G a:aa:aaaa::
matrix T :a::a::::::
bits 2.5 * ** ******
2.2 * ** ******
2.0 * ** ******
1.7 ***********
Relative 1.5 ***********
Entropy 1.2 ***********
(25.7 bits) 1.0 ***********
0.7 ***********
0.5 ***********
0.2 ***********
0.0 -----------
Multilevel GTGGTGGGGCC
consensus
sequence
--------------------------------------------------------------------------------
--------------------------------------------------------------------------------
	Motif 3 sites sorted by position p-value
--------------------------------------------------------------------------------
Sequence name Strand Start P-value Site
------------- ------ ----- --------- -----------
AT1G12990-TAIR-G + 321 1.86e-08 CGAGAGACTC GTGGTGGGGCC CGAGTAAACC
AT5G50160-TAIR-G + 432 1.86e-08 TTGTGATAAG GTGGTGGGGCC TTTCATTTGG
--------------------------------------------------------------------------------
--------------------------------------------------------------------------------
	Motif 3 block diagrams
--------------------------------------------------------------------------------
SEQUENCE NAME POSITION P-VALUE MOTIF DIAGRAM
------------- ---------------- -------------
AT1G12990-TAIR-G 1.9e-08 320_[+3]_169
AT5G50160-TAIR-G 1.9e-08 431_[+3]_58
--------------------------------------------------------------------------------
--------------------------------------------------------------------------------
	Motif 3 in BLOCKS format
--------------------------------------------------------------------------------
BL MOTIF 3 width=11 seqs=2
AT1G12990-TAIR-G ( 321) GTGGTGGGGCC 1
AT5G50160-TAIR-G ( 432) GTGGTGGGGCC 1
//
--------------------------------------------------------------------------------
--------------------------------------------------------------------------------
	Motif 3 position-specific scoring matrix
--------------------------------------------------------------------------------
log-odds matrix: alength= 4 w= 11 n= 54953 bayes= 14.7459 E= 9.1e+005
-765 -765 248 -765
-765 -765 -765 163
-765 -765 248 -765
-765 -765 248 -765
-765 -765 -765 163
-765 -765 248 -765
-765 -765 248 -765
-765 -765 248 -765
-765 -765 248 -765
-765 248 -765 -765
-765 248 -765 -765
--------------------------------------------------------------------------------
--------------------------------------------------------------------------------
	Motif 3 position-specific probability matrix
--------------------------------------------------------------------------------
letter-probability matrix: alength= 4 w= 11 nsites= 2 E= 9.1e+005
0.000000 0.000000 1.000000 0.000000
0.000000 0.000000 0.000000 1.000000
0.000000 0.000000 1.000000 0.000000
0.000000 0.000000 1.000000 0.000000
0.000000 0.000000 0.000000 1.000000
0.000000 0.000000 1.000000 0.000000
0.000000 0.000000 1.000000 0.000000
0.000000 0.000000 1.000000 0.000000
0.000000 0.000000 1.000000 0.000000
0.000000 1.000000 0.000000 0.000000
0.000000 1.000000 0.000000 0.000000
--------------------------------------------------------------------------------
--------------------------------------------------------------------------------
	Motif 3 regular expression
--------------------------------------------------------------------------------
GTGGTGGGGCC
--------------------------------------------------------------------------------
Time 1490.63 secs.
********************************************************************************
********************************************************************************
MOTIF 4	width = 11 sites = 2 llr = 34 E-value = 2.7e+006
********************************************************************************
--------------------------------------------------------------------------------
	Motif 4 Description
--------------------------------------------------------------------------------
Simplified A :::::::::a:
pos.-specific C :a::::aa5:a
probability G a:aaa:::5::
matrix T :::::a:::::
bits 2.5 ***** ** *
2.2 ***** ** *
2.0 ***** ** *
1.7 ******** **
Relative 1.5 ***********
Entropy 1.2 ***********
(24.7 bits) 1.0 ***********
0.7 ***********
0.5 ***********
0.2 ***********
0.0 -----------
Multilevel GCGGGTCCCAC
consensus G
sequence
--------------------------------------------------------------------------------
--------------------------------------------------------------------------------
	Motif 4 sites sorted by position p-value
--------------------------------------------------------------------------------
Sequence name Strand Start P-value Site
------------- ------ ----- --------- -----------
AT3G44990-TAIR-G - 446 3.72e-08 AGAGAGTGAT GCGGGTCCGAC AGTTATAGGA
AT5G41790-TAIR-G + 127 3.72e-08 GATGTTCTTT GCGGGTCCCAC GAATTCTATT
--------------------------------------------------------------------------------
--------------------------------------------------------------------------------
	Motif 4 block diagrams
--------------------------------------------------------------------------------
SEQUENCE NAME POSITION P-VALUE MOTIF DIAGRAM
------------- ---------------- -------------
AT3G44990-TAIR-G 3.7e-08 445_[-4]_44
AT5G41790-TAIR-G 3.7e-08 126_[+4]_363
--------------------------------------------------------------------------------
--------------------------------------------------------------------------------
	Motif 4 in BLOCKS format
--------------------------------------------------------------------------------
BL MOTIF 4 width=11 seqs=2
AT3G44990-TAIR-G ( 446) GCGGGTCCGAC 1
AT5G41790-TAIR-G ( 127) GCGGGTCCCAC 1
//
--------------------------------------------------------------------------------
--------------------------------------------------------------------------------
	Motif 4 position-specific scoring matrix
--------------------------------------------------------------------------------
log-odds matrix: alength= 4 w= 11 n= 54953 bayes= 14.7459 E= 2.7e+006
-765 -765 248 -765
-765 248 -765 -765
-765 -765 248 -765
-765 -765 248 -765
-765 -765 248 -765
-765 -765 -765 163
-765 248 -765 -765
-765 248 -765 -765
-765 148 148 -765
163 -765 -765 -765
-765 248 -765 -765
--------------------------------------------------------------------------------
--------------------------------------------------------------------------------
	Motif 4 position-specific probability matrix
--------------------------------------------------------------------------------
letter-probability matrix: alength= 4 w= 11 nsites= 2 E= 2.7e+006
0.000000 0.000000 1.000000 0.000000
0.000000 1.000000 0.000000 0.000000
0.000000 0.000000 1.000000 0.000000
0.000000 0.000000 1.000000 0.000000
0.000000 0.000000 1.000000 0.000000
0.000000 0.000000 0.000000 1.000000
0.000000 1.000000 0.000000 0.000000
0.000000 1.000000 0.000000 0.000000
0.000000 0.500000 0.500000 0.000000
1.000000 0.000000 0.000000 0.000000
0.000000 1.000000 0.000000 0.000000
--------------------------------------------------------------------------------
--------------------------------------------------------------------------------
	Motif 4 regular expression
--------------------------------------------------------------------------------
GCGGGTCC[CG]AC
--------------------------------------------------------------------------------
Time 1976.81 secs.
********************************************************************************
********************************************************************************
MOTIF 5	width = 11 sites = 21 llr = 234 E-value = 3.4e+006
********************************************************************************
--------------------------------------------------------------------------------
	Motif 5 Description
--------------------------------------------------------------------------------
Simplified A :::::1:::1:
pos.-specific C 81a:9:512:7
probability G ::::::5::::
matrix T 29:a19:9893
bits 2.5 *
2.2 *
2.0 * *
1.7 ***
Relative 1.5 * *** *
Entropy 1.2 ***** ** **
(16.1 bits) 1.0 ***********
0.7 ***********
0.5 ***********
0.2 ***********
0.0 -----------
Multilevel CTCTCTCTTTC
consensus T G T
sequence
--------------------------------------------------------------------------------
--------------------------------------------------------------------------------
	Motif 5 sites sorted by position p-value
--------------------------------------------------------------------------------
Sequence name Strand Start P-value Site
------------- ------ ----- --------- -----------
AT5G20670-TAIR-G + 78 1.99e-07 TTATTACTAT CTCTCTCTTTC AGTTATTACT
AT2G35060-TAIR-G + 447 1.99e-07 CGTACTTTGT CTCTCTCTTTC TCTCTATAGA
AT1G02710-TAIR-G - 457 3.98e-07 TTCTAGTGTC CTCTCTGTTTC AATAATGTTG
AT4G09970-TAIR-G + 156 1.20e-06 AAACAGAGGA CCCTCTGTTTC GTTCAGTGAG
AT3G27400-TAIR-G + 457 1.20e-06 CNNNNNCTTC CTCTCTCTTTT ATAATATCTT
AT4G03100-TAIR-G - 118 1.20e-06 TCCATGTTTT CTCTCTCTTTT CCCTCTTTAA
AT3G20420-TAIR-G - 484 2.90e-06 CAAGTC TTCTCTGTTTC AATTTTCCTT
AT1G24147-TAIR-G + 97 3.62e-06 GGTCTTTTGT CTCTCTCTTAC AATTATTAAC
AT3G08870-TAIR-G + 333 3.62e-06 AAACTCAATG CTCTCTCTTAC TAGTTACTTC
AT1G12990-TAIR-G + 475 4.08e-06 GTGAAATTGG CCCTCTCTTTT CTTAATCGCG
AT3G20470-TAIR-G + 461 4.08e-06 TAAAACTTTA CTCTCTCCCTC NNNNNATTCA
AT5G13930-TAIR-G + 480 4.65e-06 GTTATATAAG CTCTCACTCTC CGGTATATTT
AT4G15820-TAIR-G + 343 4.96e-06 TAATAAGAAA CTCTCAGTCTC AGTGGCTGAC
AT3G20720-TAIR-G - 337 4.96e-06 TGAAGAGTAT TTCTCTGTCTC TTCTCTTCTA
AT2G37870-TAIR-G - 54 5.74e-06 XXXXXGCACT CTCTTTGTTTC AGAACACTTT
AT2G41800-TAIR-G + 417 5.74e-06 CTGCTGCTTC CTCTTTGTTTC TTATTTATAA
AT1G14790-TAIR-G - 407 7.94e-06 GAGAGATTAA TCCTCTGTTTC GCGTAGCAAG
AT3G44990-TAIR-G + 486 7.94e-06 CACCTGCCTT CTCTCACTTTT CTTC
AT3G45210-TAIR-G - 462 7.94e-06 TTTGAAGAGT CTCTCTGCTTT TATAAATGTT
AT5G57130-TAIR-G - 265 7.94e-06 CXXXXXXGTC TTCTCTCTTTT CTTTGTTCCT
AT4G25100-TAIR-G - 40 9.06e-06 ATTGAAATAT TTCTCTGTTTT CATTAAGCCG
--------------------------------------------------------------------------------
--------------------------------------------------------------------------------
	Motif 5 block diagrams
--------------------------------------------------------------------------------
SEQUENCE NAME POSITION P-VALUE MOTIF DIAGRAM
------------- ---------------- -------------
AT5G20670-TAIR-G 2e-07 77_[+5]_412
AT2G35060-TAIR-G 2e-07 446_[+5]_43
AT1G02710-TAIR-G 4e-07 456_[-5]_33
AT4G09970-TAIR-G 1.2e-06 155_[+5]_109
AT3G27400-TAIR-G 1.2e-06 456_[+5]_33
AT4G03100-TAIR-G 1.2e-06 117_[-5]_372
AT3G20420-TAIR-G 2.9e-06 483_[-5]_6
AT1G24147-TAIR-G 3.6e-06 96_[+5]_393
AT3G08870-TAIR-G 3.6e-06 332_[+5]_49
AT1G12990-TAIR-G 4.1e-06 474_[+5]_15
AT3G20470-TAIR-G 4.1e-06 460_[+5]_29
AT5G13930-TAIR-G 4.6e-06 479_[+5]_10
AT4G15820-TAIR-G 5e-06 342_[+5]_26
AT3G20720-TAIR-G 5e-06 336_[-5]_153
AT2G37870-TAIR-G 5.7e-06 53_[-5]_255
AT2G41800-TAIR-G 5.7e-06 416_[+5]_73
AT1G14790-TAIR-G 7.9e-06 406_[-5]_83
AT3G44990-TAIR-G 7.9e-06 485_[+5]_4
AT3G45210-TAIR-G 7.9e-06 461_[-5]_28
AT5G57130-TAIR-G 7.9e-06 264_[-5]_225
AT4G25100-TAIR-G 9.1e-06 39_[-5]_450
--------------------------------------------------------------------------------
--------------------------------------------------------------------------------
	Motif 5 in BLOCKS format
--------------------------------------------------------------------------------
BL MOTIF 5 width=11 seqs=21
AT5G20670-TAIR-G ( 78) CTCTCTCTTTC 1
AT2G35060-TAIR-G ( 447) CTCTCTCTTTC 1
AT1G02710-TAIR-G ( 457) CTCTCTGTTTC 1
AT4G09970-TAIR-G ( 156) CCCTCTGTTTC 1
AT3G27400-TAIR-G ( 457) CTCTCTCTTTT 1
AT4G03100-TAIR-G ( 118) CTCTCTCTTTT 1
AT3G20420-TAIR-G ( 484) TTCTCTGTTTC 1
AT1G24147-TAIR-G ( 97) CTCTCTCTTAC 1
AT3G08870-TAIR-G ( 333) CTCTCTCTTAC 1
AT1G12990-TAIR-G ( 475) CCCTCTCTTTT 1
AT3G20470-TAIR-G ( 461) CTCTCTCCCTC 1
AT5G13930-TAIR-G ( 480) CTCTCACTCTC 1
AT4G15820-TAIR-G ( 343) CTCTCAGTCTC 1
AT3G20720-TAIR-G ( 337) TTCTCTGTCTC 1
AT2G37870-TAIR-G ( 54) CTCTTTGTTTC 1
AT2G41800-TAIR-G ( 417) CTCTTTGTTTC 1
AT1G14790-TAIR-G ( 407) TCCTCTGTTTC 1
AT3G44990-TAIR-G ( 486) CTCTCACTTTT 1
AT3G45210-TAIR-G ( 462) CTCTCTGCTTT 1
AT5G57130-TAIR-G ( 265) TTCTCTCTTTT 1
AT4G25100-TAIR-G ( 40) TTCTCTGTTTT 1
//
--------------------------------------------------------------------------------
--------------------------------------------------------------------------------
	Motif 5 position-specific scoring matrix
--------------------------------------------------------------------------------
log-odds matrix: alength= 4 w= 11 n= 54953 bayes= 12.3396 E= 3.4e+006
-1104 209 -1104 -43
-1104 -32 -1104 141
-1104 249 -1104 -1104
-1104 -1104 -1104 164
-1104 234 -1104 -175
-117 -1104 -1104 141
-1104 155 142 -1104
-1104 -90 -1104 149
-1104 10 -1104 133
-175 -1104 -1104 149
-1104 190 -1104 5
--------------------------------------------------------------------------------
--------------------------------------------------------------------------------
	Motif 5 position-specific probability matrix
--------------------------------------------------------------------------------
letter-probability matrix: alength= 4 w= 11 nsites= 21 E= 3.4e+006
0.000000 0.761905 0.000000 0.238095
0.000000 0.142857 0.000000 0.857143
0.000000 1.000000 0.000000 0.000000
0.000000 0.000000 0.000000 1.000000
0.000000 0.904762 0.000000 0.095238
0.142857 0.000000 0.000000 0.857143
0.000000 0.523810 0.476190 0.000000
0.000000 0.095238 0.000000 0.904762
0.000000 0.190476 0.000000 0.809524
0.095238 0.000000 0.000000 0.904762
0.000000 0.666667 0.000000 0.333333
--------------------------------------------------------------------------------
--------------------------------------------------------------------------------
	Motif 5 regular expression
--------------------------------------------------------------------------------
[CT]TCTCT[CG]TTT[CT]
--------------------------------------------------------------------------------
Time 2475.65 secs.
********************************************************************************
********************************************************************************
SUMMARY OF MOTIFS
********************************************************************************
--------------------------------------------------------------------------------
	Combined block diagrams: non-overlapping sites with p-value < 0.0001
--------------------------------------------------------------------------------
SEQUENCE NAME COMBINED P-VALUE MOTIF DIAGRAM
------------- ---------------- -------------
AT2G01530-TAIR-G 9.42e-01 500
AT3G19800-TAIR-G 2.15e-05 180_[+2(4.50e-07)]_31
AT5G17170-TAIR-G 6.29e-02 166_[-2(4.73e-05)]_221_[+2(1.98e-06)]_89
AT3G42725-TAIR-G 2.33e-01 242_[+2(6.06e-06)]_246
AT1G70710-TAIR-G 3.43e-02 311_[+4(8.96e-05)]_89_[+1(9.76e-06)]_78
AT3G54260-TAIR-G 4.77e-03 169_[+2(2.70e-07)]_97_[-2(1.56e-05)]_29
AT4G32980-TAIR-G 1.27e-01 273_[-5(4.15e-05)]_120_[+2(2.28e-05)]_84
AT1G03240-TAIR-G 9.34e-01 367
AT1G76310-TAIR-G 1.81e-01 387_[-5(3.35e-05)]_102
AT5G62550-TAIR-G 7.84e-01 500
AT1G65070-TAIR-G 9.97e-01 329
AT4G28250-TAIR-G 1.83e-02 233_[-2(4.20e-05)]_114_[+3(8.20e-05)]_130
AT4G34020-TAIR-G 8.50e-01 241
AT1G18250-TAIR-G 1.09e-02 136_[-4(3.26e-05)]_249_[-5(4.50e-05)]_93
AT1G04620-TAIR-G 7.77e-01 9_[+2(7.38e-05)]_479
AT2G13820-TAIR-G 8.69e-01 500
AT4G03100-TAIR-G 2.49e-04 117_[-5(1.20e-06)]_106_[-1(2.35e-07)]_255
AT2G32540-TAIR-G 9.03e-01 500
AT5G57130-TAIR-G 1.06e-01 264_[-5(7.94e-06)]_225
AT5G19740-TAIR-G 3.21e-01 263_[+2(3.63e-05)]_225
AT1G45130-TAIR-G 1.00e+00 500
AT3G20470-TAIR-G 1.32e-01 460_[+5(4.08e-06)]_29
AT4G25100-TAIR-G 4.45e-02 39_[-5(9.06e-06)]_195_[+2(4.20e-05)]_243
AT2G21530-TAIR-G 9.51e-01 116
AT1G73750-TAIR-G 5.16e-01 87_[+5(7.27e-05)]_343
AT1G69830-TAIR-G 7.71e-04 291_[+1(1.17e-05)]_21_[+1(3.36e-08)]_166
AT4G15210-TAIR-G 2.35e-01 500
AT5G18340-TAIR-G 2.66e-02 413_[+1(7.97e-05)]_64_[-5(2.31e-05)]_1
AT4G32350-TAIR-G 5.62e-02 210_[+2(5.46e-05)]_65_[+3(8.20e-05)]_202
AT3G20810-TAIR-G 8.31e-01 500
AT5G08150-TAIR-G 3.03e-02 94_[+2(9.92e-07)]_368_[-2(9.01e-06)]_14
AT5G55660-TAIR-G 6.99e-03 444_[+1(5.87e-07)]_45
AT5G41790-TAIR-G 1.36e-03 126_[+4(3.72e-08)]_363
AT1G73170-TAIR-G 4.23e-02 423_[+1(2.35e-07)]_12_[+1(5.02e-06)]_43
AT2G35585-TAIR-G 2.31e-01 486_[-5(2.08e-05)]_3
AT3G27400-TAIR-G 9.77e-04 159_[+2(8.69e-05)]_213_[-2(1.98e-06)]_60_[+5(1.20e-06)]_33
AT5G24380-TAIR-G 4.53e-03 4_[-1(6.53e-05)]_64_[+5(2.67e-05)]_368_[-2(2.31e-06)]_30
AT2G25270-TAIR-G 2.68e-01 113_[-2(2.87e-05)]_375
AT2G02990-TAIR-G 1.00e+00 500
AT2G42570-TAIR-G 9.76e-01 500
AT5G50160-TAIR-G 5.61e-03 431_[+3(1.86e-08)]_58
AT5G64341-TAIR-G 9.68e-01 500
AT4G37409-TAIR-G 8.05e-01 100
AT2G32290-TAIR-G 5.97e-01 500
AT5G53020-TAIR-G 1.13e-01 127_[+5(4.65e-05)]_214_[+5(7.63e-05)]_137
AT2G45510-TAIR-G 5.28e-01 223
AT3G23020-TAIR-G 9.19e-01 500
AT1G15940-TAIR-G 8.45e-01 500
AT1G06475-TAIR-G 4.15e-01 500
AT4G13770-TAIR-G 3.08e-01 337_[-1(9.25e-06)]_152
AT1G01690-TAIR-G 8.41e-01 500
AT5G41140-TAIR-G 1.51e-01 235_[+4(3.26e-05)]_254
AT2G18380-TAIR-G 9.07e-01 500
AT3G19620-TAIR-G 3.70e-02 28_[-2(1.48e-05)]_60
AT3G43670-TAIR-G 9.98e-01 500
AT4G37410-TAIR-G 8.92e-01 100
AT4G26630-TAIR-G 1.05e-02 444_[+1(3.69e-07)]_45
AT1G52000-TAIR-G 8.08e-01 370_[-5(8.92e-05)]_119
AT5G38150-TAIR-G 4.67e-01 215_[+5(5.91e-05)]_145
AT4G36150-TAIR-G 1.40e-02 45_[+2(2.70e-06)]_153_[-2(1.06e-06)]_18
AT5G09461-TAIR-G 9.57e-01 500
AT3G20720-TAIR-G 8.65e-04 336_[-5(4.96e-06)]_66_[-4(3.26e-05)]_62_[+5(8.07e-05)]_3
AT4G09970-TAIR-G 3.18e-04 144_[-5(7.94e-06)]_[+5(1.20e-06)]_97_[+2(9.01e-06)]
AT3G45210-TAIR-G 1.23e-01 461_[-5(7.94e-06)]_28
AT3G53980-TAIR-G 6.24e-01 108_[-4(8.96e-05)]_381
AT2G04690-TAIR-G 2.26e-02 16_[-1(2.35e-07)]_473
AT4G15820-TAIR-G 2.43e-02 123_[+2(8.03e-05)]_11_[-5(1.33e-05)]_185_[+5(4.96e-06)]_26
AT2G37900-TAIR-G 4.70e-02 156_[-4(8.96e-05)]_242_[-2(7.54e-06)]_79
AT3G63030-TAIR-G 2.21e-02 187_[+1(1.28e-06)]_106
AT4G08593-TAIR-G 1.82e-01 415_[-2(7.01e-05)]_73
AT2G16530-TAIR-G 6.75e-01 500
AT3G48080-TAIR-G 7.34e-01 184
AT5G50240-TAIR-G 3.76e-02 335_[+1(2.02e-06)]_1
AT5G24770-TAIR-G 8.42e-01 500
AT1G79520-TAIR-G 9.39e-01 500
AT3G44990-TAIR-G 5.48e-05 402_[-3(8.20e-05)]_32_[-4(3.72e-08)]_29_[+5(7.94e-06)]_4
AT3G08870-TAIR-G 6.16e-02 332_[+5(3.62e-06)]_49
AT5G58570-TAIR-G 1.12e-01 30_[-2(9.14e-05)]_434_[-2(1.93e-05)]_12
AT5G57550-TAIR-G 4.39e-01 319_[-5(4.39e-05)]_170
AT1G12990-TAIR-G 1.93e-07 238_[+1(6.53e-05)]_71_[+3(1.86e-08)]_143_[+5(4.08e-06)]_15
AT1G28400-TAIR-G 1.26e-01 317_[-3(1.85e-05)]_172
AT2G35060-TAIR-G 3.99e-03 222_[-2(7.78e-05)]_212_[+5(1.99e-07)]_43
AT1G03820-TAIR-G 1.71e-01 308_[-4(8.96e-05)]_62_[-3(2.19e-05)]_108
AT5G16730-TAIR-G 1.68e-02 339_[+2(3.86e-07)]_149
AT1G64390-TAIR-G 6.50e-01 500
AT3G14280-TAIR-G 7.38e-01 500
AT1G68790-TAIR-G 6.18e-01 500
AT1G24147-TAIR-G 8.02e-02 96_[+5(3.62e-06)]_393
AT1G02710-TAIR-G 5.34e-03 456_[-5(3.98e-07)]_6_[+2(2.28e-05)]_15
AT5G55730-TAIR-G 2.26e-02 308_[-4(3.26e-05)]_8_[+2(1.09e-05)]_161
AT1G14790-TAIR-G 9.49e-05 274_[+5(5.29e-05)]_121_[-5(7.94e-06)]_26_[+2(2.70e-07)]_45
AT2G31380-TAIR-G 7.70e-04 25_[-5(4.15e-05)]_256_[+2(6.41e-08)]_83
AT2G25000-TAIR-G 9.10e-01 500
AT5G08760-TAIR-G 3.53e-01 427
AT5G67160-TAIR-G 9.00e-01 500
AT4G33040-TAIR-G 3.43e-02 406_[-2(1.56e-06)]_82
AT3G19370-TAIR-G 3.19e-02 116_[+2(2.57e-06)]_246_[-5(4.15e-05)]_115
AT5G59670-TAIR-G 7.92e-02 290_[+5(7.63e-05)]_51_[-2(6.06e-06)]_136
AT5G20670-TAIR-G 3.27e-02 77_[+5(1.99e-07)]_412
AT1G68570-TAIR-G 3.74e-01 477_[+1(5.78e-05)]_12
AT4G36530-TAIR-G 4.13e-01 500
AT5G62430-TAIR-G 7.48e-02 439_[+1(4.55e-07)]_50
AT4G38960-TAIR-G 2.63e-01 32_[-5(6.78e-05)]_61_[-2(9.14e-05)]_384
AT1G04680-TAIR-G 6.12e-02 429_[-2(3.07e-06)]_59
AT4G22010-TAIR-G 8.43e-01 500
AT4G16563-TAIR-G 4.36e-01 127_[+2(1.14e-05)]_361
AT3G20420-TAIR-G 8.52e-02 483_[-5(2.90e-06)]_6
AT3G28540-TAIR-G 5.94e-01 500
AT1G21520-TAIR-G 1.31e-03 410_[-2(1.56e-06)]_78
AT3G59850-TAIR-G 1.00e+00 500
AT3G13672-TAIR-G 1.35e-02 57_[+1(7.39e-05)]_76_[-5(9.87e-05)]_64_[+5(3.61e-05)]_153_[-2(6.44e-05)]_4
AT5G65080-TAIR-G 5.52e-01 500
AT1G65790-TAIR-G 5.82e-02 22_[-5(7.27e-05)]_215_[-1(7.39e-05)]_241
AT1G73325-TAIR-G 8.40e-01 500
AT2G41800-TAIR-G 5.17e-02 416_[+5(5.74e-06)]_73
AT4G11320-TAIR-G 4.36e-01 118_[-3(1.85e-05)]_371
AT3G23110-TAIR-G 3.50e-01 100
AT4G23140-TAIR-G 3.30e-01 500
AT2G37870-TAIR-G 1.04e-02 53_[-5(5.74e-06)]_255
AT2G10940-TAIR-G 7.11e-01 500
AT5G05250-TAIR-G 7.68e-02 17_[+2(9.01e-06)]_438_[-2(2.15e-05)]_21
AT5G13930-TAIR-G 8.68e-03 441_[-2(1.14e-05)]_26_[+5(4.65e-06)]_10
AT4G09820-TAIR-G 3.84e-01 183_[-1(3.46e-05)]_306
--------------------------------------------------------------------------------
********************************************************************************
********************************************************************************
Stopped because nmotifs = 5 reached.
********************************************************************************
CPU: node003.cluster.private
********************************************************************************
